# Supplementary material for: BASP1 interacts with oestrogen receptor α and modifies the tamoxifen response
Source: Cell Death Dis. 2017 May 11;8(5):e2771–. doi: 10.1038/cddis.2017.179 (PMC5520704; doi:10.1038/cddis.2017.179)
Supplement: Supplementary Table 1 [file cddis2017179x2.xlsx]

## Sheet: Sheet1
gene_id	gene	Approved name	locus		siBASP1+TAM	siBASP1-TAM	siNEG+TAM	siNEG-TAM
XLOC_022339	ABCA12	ATP binding cassette subfamily A member 12	chr2:214810228-215138428		2.56421	3.87352	4.98544	5.29071
XLOC_017329	ABCA7	ATP binding cassette subfamily A member 7	chr19:1040102-1065572		1.6092	1.37174	2.05906	1.47283
XLOC_015086	ABCC3	ATP binding cassette subfamily C member 3	chr17:50634776-50691702		40.5525	31.9246	30.5601	20.0401
XLOC_009828	ABCC4	ATP binding cassette subfamily C member 4	chr13:95019828-95301446		5.75782	4.60983	3.35491	3.2165
XLOC_000756	ABCD3	ATP binding cassette subfamily D member 3	chr1:94418376-94518666		12.1384	15.4504	17.5336	20.091
XLOC_018353	ABHD17A	abhydrolase domain containing 17A	chr19:1876809-1885519		8.74032	5.43287	5.5536	5.36384
XLOC_010044	ABHD4	abhydrolase domain containing 4	chr14:22595807-22613215		14.2369	11.2098	21.6674	15.7059
XLOC_005288	ACCS	1-aminocyclopropane-1-carboxylate synthase homolog (inactive)	chr11:44066178-44084222		2.82815	2.07951	3.69895	2.49686
XLOC_025711	ACPP	acid phosphatase, prostate	chr3:132317366-132368302		1.41823	0.790422	4.86154	2.55278
XLOC_028657	ACSL1	acyl-CoA synthetase long-chain family member 1	chr4:184755594-184826818		35.8803	22.6451	37.2459	22.9839
XLOC_004846	ACSL5,ZDHHC6	acyl-CoA synthetase long-chain family member 5	chr10:112374157-112446959		17.222	19.9002	24.3741	26.2572
XLOC_023216	ACSS1	acyl-CoA synthetase short-chain family member 1	chr20:25006229-25058980		1.13771	0.702946	1.89651	0.910889
XLOC_020386	ACTG2	actin, gamma 2, smooth muscle, enteric	chr2:73892313-73919865		11.0621	10.9904	4.50832	4.77207
XLOC_014990	ADAM11	ADAM metallopeptidase domain 11	chr17:44759178-44781846		0.820324	1.00654	0.575922	0.706477
XLOC_029265	ADAMTS19	ADAM metallopeptidase with thrombospondin type 1 motif 19	chr5:129459558-130186634		4.66814	4.41034	6.64672	6.79625
XLOC_026425	ADAMTS9	ADAM metallopeptidase with thrombospondin type 1 motif 9	chr3:64515653-65011471		0.429173	1.02841	0.47207	0.905146
XLOC_026605	ADCY5	adenylate cyclase 5	chr3:123282295-123448545		4.39231	2.8874	3.31537	1.67716
XLOC_013730	ADCY9	adenylate cyclase 9	chr16:3953386-4116185		8.83147	11.0105	6.91031	9.55162
XLOC_004124	ADD3	adducin 3	chr10:109940103-110135565		1.07129	1.30957	2.82292	2.85398
XLOC_036281	ADGRB1	adhesion G protein-coupled receptor B1	chr8:142449429-142545009		0.538297	0.692968	0.3889	0.344482
XLOC_031104	ADGRF2,ADGRF4	adhesion G protein-coupled receptor F2	chr6:47656435-47722021		5.59584	4.54903	8.88104	7.85181
XLOC_035980	ADHFE1,C8orf46,RRS1	alcohol dehydrogenase, iron containing 1	chr8:66429027-66518524		20.2182	25.2751	15.2222	24.0569
XLOC_001460	ADORA1	adenosine A1 receptor	chr1:203090653-203167405		1.73807	3.05105	1.23066	2.01827
XLOC_014628	ADORA2B	adenosine A2b receptor	chr17:15944916-15975896		1.70947	1.84513	0.979541	1.30828
XLOC_025625	ADPRH	ADP-ribosylarginine hydrolase	chr3:119579211-119589945		0.622597	0.370474	0.733907	0.658672
XLOC_027138	ADRA2C	adrenoceptor alpha 2C	chr4:3766347-3768526		18.7702	11.9006	13.6175	10.1281
XLOC_004151	ADRB1	adrenoceptor beta 1	chr10:114044046-114046908		0.320306	0.638101	0.363573	0.859075
XLOC_011962	AEN	apoptosis enhancing nuclease	chr15:88621295-88632282		26.1087	30.8478	20.135	26.9205
XLOC_034345	AGFG2	ArfGAP with FG repeats 2	chr7:100539210-100568220		4.63678	3.87589	5.86865	4.17006
XLOC_034826	AGR2	anterior gradient 2, protein disulphide isomerase family member	chr7:16791810-16833433		579.281	506.722	765.136	561.145
XLOC_034827	AGR3	anterior gradient 3, protein disulphide isomerase family member	chr7:16859404-16881989		14.0619	12.5705	28.6025	19.1824
XLOC_031294	AIM1	absent in melanoma 1	chr6:106511854-106570451		20.1407	14.9467	25.1122	16.9667
XLOC_032227	AK9	adenylate kinase 9	chr6:109487905-109691212		1.01822	0.824588	1.48928	1.03777
XLOC_004297	AKR1C2	aldo-keto reductase family 1, member C2	chr10:4922563-5135226		122.315	112.001	214.742	178.214
XLOC_038400	ALAD	aminolevulinate dehydratase	chr9:113386311-113401338		9.91624	7.75824	11.6854	9.39889
XLOC_025560	ALCAM	activated leukocyte cell adhesion molecule	chr3:105366712-105576913		71.7605	57.2395	37.99	30.5791
XLOC_012056	ALDH1A3	aldehyde dehydrogenase 1 family member A3	chr15:100849560-101078254		23.3085	12.0652	12.5261	6.94378
XLOC_037372	ALDH1B1	aldehyde dehydrogenase 1 family member B1	chr9:38392663-38398665		12.5351	14.5815	8.95146	13.0769
XLOC_005587	ALDH3B1	aldehyde dehydrogenase 3 family member B1	chr11:68008546-68030461		3.68495	2.0869	2.8644	1.90328
XLOC_007356	ALG10	ALG10, alpha-1,2-glucosyltransferase	chr12:34022280-34056740		8.11687	11.8113	10.8859	14.6947
XLOC_008825	ALKBH2	alkB homolog 2, alpha-ketoglutarate-dependent dioxygenase	chr12:109088187-109093488		13.8951	18.432	11.6416	15.6733
XLOC_026271	ALS2CL	ALS2 C-terminal like	chr3:46668994-46693704		4.57729	4.00333	6.15552	4.25378
XLOC_039672	AMER1	APC membrane recruitment protein 1	chrX:64185116-64205744		2.60434	3.57287	2.10367	3.15004
XLOC_034944	AMPH	amphiphysin	chr7:38383695-38631567		0.78268	0.38614	0.416405	0.279965
XLOC_027445	AMTN	amelotin	chr4:70518571-70532743		4.72338	2.63428	5.5564	4.12165
XLOC_009972	ANG,RNASE4	angiogenin, ribonuclease, RNase A family, 5	chr14:20684176-20707120		6.27211	3.85166	5.20301	2.97369
XLOC_004564	ANK3	ankyrin 3, node of Ranvier (ankyrin G)	chr10:60026297-60733526		23.0399	16.5404	25.6027	17.4275
XLOC_034824	ANKMY2	ankyrin repeat and MYND domain containing 2	chr7:16599775-16645817		4.35356	3.61735	6.56385	5.56199
XLOC_037547	ANKRD19P	ankyrin repeat domain 19, pseudogene	chr9:92809610-92838457		0.566079	1.16621	0.522836	0.481689
XLOC_004043	ANKRD2	ankyrin repeat domain 2	chr10:97572440-97583886		0.194137	0.264229	0.693786	0.951777
XLOC_004698	ANKRD22	ankyrin repeat domain 22	chr10:88802729-88851975		1.04348	0.833745	2.78825	1.81791
XLOC_024824	ANKRD54,MIR658	ankyrin repeat domain 54	chr22:37668025-38041915		10.8963	3404.97	9.81213	10.3103
XLOC_037466	ANXA1	annexin A1	chr9:73151730-73170394		7.4157	9.53305	15.1496	17.5841
XLOC_001029	ANXA9	annexin A9	chr1:150982022-150995638		50.69	28.3383	79.1257	42.381
XLOC_007773	APAF1	apoptotic peptidase activating factor 1	chr12:98645140-99984654		2.54713	2.06075	3.60425	3.27098
XLOC_038169	APBA1	amyloid beta precursor protein binding family A member 1	chr9:69427529-69672359		0.339355	0.296383	0.539439	0.374904
XLOC_024451	APOBEC3A,APOBEC3A_B,APOBEC3B	apolipoprotein B mRNA editing enzyme catalytic polypeptide like 3A	chr22:38952740-38998220		1.31462	0.615053	1.50724	1.05777
XLOC_039015	AR	androgen receptor	chrX:67544031-67730619		9.03554	6.98327	11.7688	8.60293
XLOC_037063	ARC	activity-regulated cytoskeleton-associated protein	chr8:142611043-142614472		0.925045	1.45424	0.691648	0.815504
XLOC_027473	AREG	amphiregulin	chr4:74445097-74455009		156.436	342.598	120.024	310.746
XLOC_032303	ARHGAP18	Rho GTPase activating protein 18	chr6:129576131-129710225		5.76207	3.60675	6.73212	5.23511
XLOC_039258	ARHGAP36	Rho GTPase activating protein 36	chrX:131058241-131089885		1.67732	3.62961	1.72672	3.47868
XLOC_029055	ARHGEF28	Rho guanine nucleotide exchange factor 28	chr5:73626157-73941993		7.43485	4.03526	8.39686	4.74186
XLOC_020717	ARHGEF4	Rho guanine nucleotide exchange factor 4	chr2:130916650-131047263		5.39721	7.40431	3.66052	4.1083
XLOC_020518	ARID5A	AT-rich interaction domain 5A	chr2:96536726-96552638		1.70933	2.15545	1.0756	1.3684
XLOC_004807	ARL3	ADP ribosylation factor like GTPase 3	chr10:102673726-102714433		4.96309	6.3858	5.86419	8.29456
XLOC_033915	ARL4A	ADP ribosylation factor like GTPase 4A	chr7:12686826-12690934		9.16855	6.39064	11.3419	7.74137
XLOC_031496	ARMT1	acidic residue methyltransferase 1	chr6:151452257-151470099		94.6188	117.672	130.342	151.185
XLOC_011900	ARNT2,MIR5572	aryl hydrocarbon receptor nuclear translocator 2	chr15:80404349-80597937		5.91281	4.8351	3.6477	2.93054
XLOC_006675	ARRB1	arrestin, beta 1	chr11:75260121-75351831		14.3845	8.71078	14.0931	8.09505
XLOC_028378	ARSJ	arylsulfatase family member J	chr4:113900283-113979727		1.23437	2.30198	1.69813	4.23963
XLOC_000482	ARTN	artemin	chr1:43933319-43937241		0.840026	1.54773	0.611442	0.900949
XLOC_039465	ASB9	ankyrin repeat and SOCS box containing 9	chrX:15235287-15270467		9.40067	6.25594	7.76829	5.3317
XLOC_007797	ASCL1	achaete-scute family bHLH transcription factor 1	chr12:102836884-102960516		3.92729	9.35382	13.1027	16.4578
XLOC_007439	ASIC1	acid sensing ion channel subunit 1	chr12:50057636-50083622		1.15351	1.18632	0.833966	0.681815
XLOC_010628	ASPG	asparaginase	chr14:104085678-104115581		1.7938	1.82337	3.04515	2.35134
XLOC_000037	ATAD3B	ATPase family, AAA domain containing 3B	chr1:1471783-1497848		5.20787	7.1492	4.51031	5.92825
XLOC_020446	ATOH8	atonal bHLH transcription factor 8	chr2:85751343-85791383		0.544409	0.257678	0.910211	0.372849
XLOC_027336	ATP10D	ATPase phospholipid transporting 10D (putative)	chr4:47485296-47593486		0.835916	0.657558	1.40641	1.1384
XLOC_039998	ATP11C	ATPase phospholipid transporting 11C	chrX:139726345-139933070		9.18583	10.7711	6.69424	8.61519
XLOC_026977	ATP13A3	ATPase 13A3	chr3:194402671-194518279		21.5306	27.4624	18.2231	23.9009
XLOC_009163	ATP5EP2	ATP synthase, H+ transporting, mitochondrial F1 complex, epsilon subunit pseudogene 2	chr13:27945205-27945573		114.822	201.703	121.25	121.715
XLOC_039393	ATP6AP1	ATPase H+ transporting accessory protein 1	chrX:154428631-154436517		106.053	97.4652	56.6597	59.152
XLOC_014940	ATP6V0A1,MIR5010	ATPase H+ transporting V0 subunit a1	chr17:42458843-42522611		8.10214	7.88176	8.86925	17.0736
XLOC_039073	ATP7A	ATPase copper transporting alpha	chrX:77910655-78050395		3.72945	3.4715	6.10001	5.23728
XLOC_028091	ATP8A1	ATPase phospholipid transporting 8A1	chr4:42408372-42657105		1.34307	0.67254	1.39938	0.746517
XLOC_001104	ATP8B2	ATPase phospholipid transporting 8B2	chr1:154325559-154351304		21.7776	16.5057	21.7797	13.0204
XLOC_037339	ATP8B5P	ATPase phospholipid transporting 8B5, pseudogene	chr9:35406754-35483029		0.303735	0.711141	0.204144	0.251567
XLOC_023429	ATP9A	ATPase phospholipid transporting 9A (putative)	chr20:51596513-51768411		55.5758	39.1171	50.9146	36.8475
XLOC_004159	ATRNL1	attractin like 1	chr10:115093364-115948998		0.560656	0.735819	1.09038	1.34054
XLOC_034015	AVL9	AVL9 cell migration associated	chr7:32495425-32719168		17.6233	16.6999	25.647	24.4841
XLOC_013622	AXIN1	axin 1	chr16:287439-352676		15.0569	19.3937	12.6273	16.6556
XLOC_016172	AXIN2	axin 2	chr17:65528564-65561647		3.33757	3.51581	2.28293	2.21735
XLOC_023744	B3GALT5	Beta-1,3-galactosyltransferase 5	chr21:39556441-39726085		0.902223	0.402747	0.592431	0.188095
XLOC_003684	BAMBI	BMP and activin membrane-bound inhibitor	chr10:28677494-28682939		56.7851	41.5271	47.7895	35.8206
XLOC_028842	BASP1	brain abundant membrane attached signal protein 1	chr5:17065597-17276845		4.72642	3.28497	34.8238	26.2289
XLOC_019009	BBC3	BCL2 binding component 3	chr19:47220821-47232766		10.7322	8.62321	6.23497	5.03809
XLOC_017943	BCAM	basal cell adhesion molecule (Lutheran blood group)	chr19:44809058-44821421		23.9296	14.9445	20.0482	13.4315
XLOC_002520	BCAR3	breast cancer anti-estrogen resistance 3	chr1:93561740-93847150		9.45185	10.1654	8.84486	6.60796
XLOC_023440	BCAS1	breast carcinoma amplified sequence 1	chr20:53936776-54070765		40.4171	20.6322	59.6078	27.3439
XLOC_017940	BCL3,MIR8085	B-cell CLL/lymphoma 3	chr19:44747704-44760044		17.0805	10.0308	10.8992	7.9774
XLOC_013509	BCO1	beta-carotene oxygenase 1	chr16:81238688-81291142		1.12257	0.653447	1.64961	0.889718
XLOC_032214	BEND3	BEN domain containing 3	chr6:107065180-107115269		2.73998	3.50651	2.04104	2.87016
XLOC_039137	BEX4	brain expressed X-linked 4	chrX:103215091-103217200		11.4794	6.70744	9.24616	6.05592
XLOC_024498	BIK	BCL2-interacting killer	chr22:43110747-43129712		18.097	11.416	16.254	11.1747
XLOC_012209	BMF	Bcl2 modifying factor	chr15:40087889-40108892		6.72198	2.56227	7.18939	2.80978
XLOC_023453	BMP7	bone morphogenetic protein 7	chr20:57168747-57266651		160.844	122.196	104.627	94.0155
XLOC_034025	BMPER	BMP binding endothelial regulator	chr7:33904910-34155872		0.0157534	0.183141	0.0877804	0.489237
XLOC_001031	BNIPL	BCL2/adenovirus E1B 19kD interacting protein like	chr1:151036552-151047600		1.47863	1.68342	3.22443	3.16386
XLOC_037106	BOP1,MIR7112	block of proliferation 1	chr8:144262045-144291438		40.435	53.2035	35.1263	48.1894
XLOC_034522	BPGM	bisphosphoglycerate mutase	chr7:134646778-134679815		3.16378	3.50173	5.34742	5.37014
XLOC_039405	BRCC3	BRCA1/BRCA2-containing complex subunit 3	chrX:155061621-155147937		10.3504	10.4418	16.9577	16.7486
XLOC_001312	BRINP2	bone morphogenetic protein/retinoic acid inducible neural-specific 2	chr1:177171387-177282422		1.00344	2.20809	1.45736	2.36706
XLOC_005013	BRSK2	BR serine/threonine kinase 2	chr11:1389898-1462689		0.830268	0.854107	0.495017	0.646519
XLOC_028203	BTC	betacellulin	chr4:74744758-74794686		3.40783	5.52073	2.3583	3.89421
XLOC_001462	BTG2	BTG family member 2	chr1:203305490-203309602		24.2261	17.0787	19.7317	12.7901
XLOC_023876	BTG3	BTG family member 3	chr21:17593649-17633199		2.06604	2.6203	3.37147	4.97492
XLOC_030816	BTN3A1	butyrophilin subfamily 3 member A1	chr6:26402236-26415216		0.209666	0.308498	0.622347	0.546264
XLOC_030818	BTN3A3	butyrophilin subfamily 3 member A3	chr6:26440471-26453415		0.215369	0.213464	0.494142	0.451422
XLOC_029630	BTNL9	butyrophilin like 9	chr5:181040224-181061523		0.273045	0.545181	0.205513	0.283381
XLOC_031051	BYSL	bystin like	chr6:41921226-41933046		11.3792	15.5334	8.78921	13.2813
XLOC_003819	C10orf107	chromosome 10 open reading frame 107	chr10:61662960-61766766		0.461906	1.45417	1.68452	4.03668
XLOC_005837	C11orf52,HSPB2,HSPB2-C11orf52	heat shock protein family B (small) member 2	chr11:111908618-111926872		8.95105	7.06615	10.761	7.53144
XLOC_008883	C12orf49	chromosome 12 open reading frame 49	chr12:116710184-116738070		40.3162	30.6628	29.5472	24.5982
XLOC_010421	C14orf159	chromosome 14 open reading frame 159	chr14:91060831-91225632		0.481572	0.427486	0.514085	0.255795
XLOC_010926	C14orf39	chromosome 14 open reading frame 39	chr14:60396468-60554916		0.934703	3.50305	1.0005	1.04772
XLOC_011661	C15orf48,MIR147B	chromosome 15 open reading frame 48	chr15:45430528-45448761		9.26738	9.18057	4.78768	6.17104
XLOC_015157	C17orf82	chromosome 17 open reading frame 82	chr17:61411750-61413280		9.02883	4.89248	8.17479	5.71748
XLOC_015337	C17orf89	chromosome 17 open reading frame 89	chr17:81239304-81241298		41.9621	57.8494	38.1937	47.266
XLOC_015794	C17orf96	chromosome 17 open reading frame 96	chr17:38671705-38674934		4.39623	4.701	2.73601	3.45342
XLOC_001223	C1orf226,NOS1AP	nitric oxide synthase 1 adaptor protein	chr1:162069790-162386818		1.76172	5.81189	2.412	6.46298
XLOC_001612	C1orf95	chromosome 1 open reading frame 95	chr1:226548799-226609214		0.465645	0.762828	0.226724	0.427259
XLOC_022512	C2orf54	chromosome 2 open reading frame 54	chr2:240886047-240896889		2.74228	1.15604	2.68757	1.41431
XLOC_026412	C3orf67	chromosome 3 open reading frame 67	chr3:58717364-59050050		1.28477	1.83958	2.37876	2.15662
XLOC_027117	C4orf48	chromosome 4 open reading frame 48	chr4:2041992-2043970		29.473	15.8019	17.0436	17.529
XLOC_028877	C5orf22	chromosome 5 open reading frame 22	chr5:31532265-31555058		9.69865	8.91656	13.5666	13.7455
XLOC_031108	C6orf141	chromosome 6 open reading frame 141	chr6:49550399-49561907		18.4178	28.0502	27.9371	31.8972
XLOC_035329	C7orf60	chromosome 7 open reading frame 60	chr7:112819146-112939877		4.32988	3.69256	7.31966	6.49835
XLOC_035981	C8orf44,C8orf44-SGK3,SGK3	serum/glucocorticoid regulated kinase family member 3	chr8:66667551-66862022		3.84409	7.68277	5.32876	12.8955
XLOC_038620	C9orf173-AS1	C9orf173 antisense RNA 1	chr9:137250218-137253497		0.389184	0.524506	0.940221	0.732703
XLOC_037527	C9orf47,S1PR3	sphingosine-1-phosphate receptor 3	chr9:88990862-89005154		29.7635	22.8961	25.8935	19.0075
XLOC_009698	CAB39L	calcium binding protein 39 like	chr13:49308649-49444126		5.43506	3.19748	10.9339	7.41152
XLOC_016703	CABLES1	Cdk5 and Abl enzyme substrate 1	chr18:23134563-23437961		9.8809	5.50104	6.84824	4.68414
XLOC_037831	CACFD1	calcium channel flower domain containing 1	chr9:133459964-133470848		10.0142	6.87467	11.5938	7.85649
XLOC_000628	CACHD1	cache domain containing 1	chr1:64470792-64693058		0.848292	0.87322	0.487786	0.480399
XLOC_015194	CACNG4	calcium voltage-gated channel auxiliary subunit gamma 4	chr17:66964863-67033402		76.2633	60.2055	55.6561	43.8399
XLOC_008479	CALCOCO1	calcium binding and coiled-coil domain 1	chr12:53708516-53727745		6.83139	4.79626	8.63704	5.48697
XLOC_035198	CALCR	calcitonin receptor	chr7:93424486-93574730		1.02184	2.49272	1.92303	4.63512
XLOC_004301	CALML5	calmodulin like 5	chr10:5498694-5499570		13.0941	13.8395	6.43889	8.96948
XLOC_030761	CAP2	CAP, adenylate cyclase-associated protein, 2 (yeast)	chr6:17393504-17557792		6.46306	10.498	7.4738	10.7585
XLOC_021470	CAPN13	calpain 13	chr2:30722770-30820542		11.7585	9.18406	8.72543	5.91164
XLOC_005689	CAPN5	calpain 5	chr11:77066931-77126152		1.16252	0.702951	1.92231	0.891272
XLOC_003341	CAPN8	calpain 8	chr1:223538006-223665734		4.92312	6.87021	4.07862	4.77518
XLOC_028923	CARD6	caspase recruitment domain family member 6	chr5:40841307-40860175		0.338337	0.36729	0.726598	0.622604
XLOC_006812	CASP4	caspase 4	chr11:104942865-104969366		1.76309	1.95995	3.69993	3.18685
XLOC_034425	CAV1	caveolin 1	chr7:116524784-116561185		2.8625	5.6386	4.91257	9.45209
XLOC_026525	CBLB	Cbl proto-oncogene B, E3 ubiquitin protein ligase	chr3:105655460-105869552		8.19121	6.4369	8.5461	5.557
XLOC_008491	CBX5,MIR3198-2	chromobox 5	chr12:54230939-54351851		22.8634	25.0601	41.4556	42.3194
XLOC_012856	CCDC154	coiled-coil domain containing 154	chr16:1434382-1444556		0.878611	0.28103	0.938989	0.227425
XLOC_008779	CCDC53	coiled-coil domain containing 53	chr12:102012839-102062149		18.8108	15.4668	23.8554	20.242
XLOC_017175	CCDC68	coiled-coil domain containing 68	chr18:54901508-54959508		2.24666	1.43917	2.69076	1.87364
XLOC_005715	CCDC83	coiled-coil domain containing 83	chr11:85855100-85923682		4.75326	3.75976	9.13602	5.10517
XLOC_005539	CCDC85B	coiled-coil domain containing 85B	chr11:65890403-65891635		16.0562	14.4101	8.45382	11.1087
XLOC_005427	CCDC86	coiled-coil domain containing 86	chr11:60835995-60855971		18.125	22.7213	14.0165	20.009
XLOC_031831	CCHCR1	coiled-coil alpha-helical rod protein 1	chr6:31142438-31158238		4.33472	5.05269	6.99514	6.83635
XLOC_027490	CCNG2	cyclin G2	chr4:77157150-77494286		8.90288	5.42731	7.72777	4.93784
XLOC_027547	CCSER1	coiled-coil serine rich protein 1	chr4:90127532-91602219		7.91695	5.35213	8.88534	6.58858
XLOC_000901	CD101	CD101 molecule	chr1:117001749-117059490		0.776228	0.667062	1.54562	1.48746
XLOC_017775	CD22,MIR5196	CD22 molecule	chr19:35329165-35347361		0.938431	0.64251	1.57182	0.866463
XLOC_034246	CD36	CD36 molecule	chr7:80602187-80679277		0.420161	0.514619	0.963333	1.12657
XLOC_017956	CD3EAP	CD3e molecule associated protein	chr19:45379633-45478828		7.96725	12.7502	5.53815	8.93652
XLOC_005258	CD44	CD44 molecule (Indian blood group)	chr11:35138869-35232402		4.67673	7.73644	4.3377	7.7975
XLOC_026286	CDC25A	cell division cycle 25A	chr3:48157177-48188311		6.57131	8.57988	9.73526	11.9803
XLOC_024428	CDC42EP1	CDC42 effector protein 1	chr22:37560463-37569405		5.02725	6.8524	3.35533	6.64162
XLOC_005517	CDC42EP2	CDC42 effector protein 2	chr11:65314817-65322429		4.7205	6.78973	3.02782	4.54641
XLOC_006536	CDCA5	cell division cycle associated 5	chr11:65066299-65084164		25.1275	31.275	35.3357	41.3304
XLOC_020868	CDCA7	cell division cycle associated 7	chr2:173354832-173368997		4.77542	7.05027	3.87563	6.43062
XLOC_029763	CDH18	cadherin 18	chr5:19472950-20575873		0.487672	0.959861	2.53146	3.0315
XLOC_022975	CDH26	cadherin 26	chr20:59958415-60034011		7.28341	13.6631	9.75133	15.2984
XLOC_001483	CDK18	cyclin-dependent kinase 18	chr1:205504555-205532793		5.7666	4.88726	6.49555	3.97606
XLOC_014803	CDK5R1	cyclin-dependent kinase 5, regulatory subunit 1 (p35)	chr17:32486618-32491256		1.8752	2.25329	1.40995	2.09117
XLOC_038000	CDKN2B	cyclin-dependent kinase inhibitor 2B (p15, inhibits CDK4)	chr9:21802542-22121097		7.29704	4.76961	6.90876	5.42201
XLOC_027517	CDS1	CDP-diacylglycerol synthase 1	chr4:84582903-84651340		13.379	12.516	20.2823	19.0037
XLOC_017893	CEACAM5,CEACAM6	carcinoembryonic antigen related cell adhesion molecule 5	chr19:41708584-41786893		55.0302	47.3969	40.95	32.4616
XLOC_031106	CENPQ	centromere protein Q	chr6:49463382-49493107		7.09528	8.12497	12.0033	12.6941
XLOC_005798	CEP126	centrosomal protein 126kDa	chr11:101890673-102001065		0.353199	0.328534	0.575278	0.504398
XLOC_016289	CEP295NL,TIMP2	CEP295 N-terminal like	chr17:78852976-78925390		15.9763	12.2201	10.1866	8.72839
XLOC_004010	CEP55	centrosomal protein 55kDa	chr10:93496611-93529092		25.722	29.6226	35.9603	41.1013
XLOC_016165	CEP95,DDX5,MIR3064,MIR5047	DEAD-box helicase 5	chr17:64498255-64662378		275.423	8442.46	3176.8	279.691
XLOC_025553	CEP97	centrosomal protein 97kDa	chr3:101724592-101770562		2.71179	3.13013	3.85968	4.34556
XLOC_001043	CGN	cingulin	chr1:151510509-151538692		31.6595	23.6664	43.6968	30.0562
XLOC_011721	CGNL1	cingulin-like 1	chr15:57375966-57550727		1.18635	0.743606	0.976716	0.731148
XLOC_001866	CHD5	chromodomain helicase DNA binding protein 5	chr1:6101786-6180134		0.85524	1.10106	0.624907	0.906667
XLOC_039055	CHIC1	cysteine rich hydrophobic domain 1	chrX:73563147-73687109		2.73156	2.64087	4.79579	4.83193
XLOC_022388	CHPF	chondroitin polymerizing factor	chr2:219538946-219550596		38.7028	38.107	10.9027	11.3627
XLOC_025955	CHRD	chordin	chr3:184380072-184389835		3.45258	2.09519	1.63962	0.927929
XLOC_007808	CHST11	carbohydrate (chondroitin 4) sulfotransferase 11	chr12:104455294-104762014		1.44598	1.23593	0.850908	0.676291
XLOC_004900	CHST15	carbohydrate (N-acetylgalactosamine 4-sulfate 6-O) sulfotransferase 15	chr10:124007665-124093607		15.8796	13.8711	10.3425	9.80112
XLOC_001017	CIART	circadian associated repressor of transcription	chr1:150282532-150287093		10.0181	11.7046	7.96549	7.47036
XLOC_002235	CITED4	Cbp/p300-interacting transactivator, with Glu/Asp rich carboxy-terminal domain, 4	chr1:40861055-40862346		6.46109	8.33947	3.90828	6.40259
XLOC_038748	CLCN4	chloride voltage-gated channel 4	chrX:10156944-10237660		0.747575	0.565426	1.23659	1.06343
XLOC_035113	CLDN3	claudin 3	chr7:73768996-73770270		64.3639	45.3314	42.5557	39.3431
XLOC_012916	CLDN9	claudin 9	chr16:3012455-3014505		19.3534	13.6304	13.7181	9.15168
XLOC_007222	CLEC2D	C-type lectin domain family 2 member D	chr12:9664968-9699555		2.99758	7.74883	3.14514	3.75249
XLOC_013496	CLEC3A	C-type lectin domain family 3 member A	chr16:78014682-78066761		6.84723	2.44329	9.74156	2.79169
XLOC_000272	CLIC4	chloride intracellular channel 4	chr1:24745268-24844324		24.3608	24.1926	13.9122	14.5133
XLOC_020170	CLIP4	CAP-Gly domain containing linker protein family member 4	chr2:29097675-29189643		1.37685	1.00992	2.05213	1.53758
XLOC_011149	CLMN	calmin (calponin-like, transmembrane)	chr14:95181938-95319908		2.07089	1.24077	1.94829	1.08172
XLOC_031726	CMAHP	cytidine monophospho-N-acetylneuraminic acid hydroxylase, pseudogene	chr6:25081066-25138392		0.549835	0.860095	0.352989	0.663268
XLOC_025538	CMSS1	cms1 ribosomal small subunit homolog (yeast)	chr3:99816631-100178632		22.2115	29.4364	23.3412	33.9848
XLOC_017328	CNN2	calponin 2	chr19:1026274-1039068		25.8445	23.2331	16.4617	17.937
XLOC_034647	CNTNAP2	contactin associated protein-like 2	chr7:146116360-148420998		0.545355	0.615059	0.310346	0.395899
XLOC_037690	CNTRL	centriolin	chr9:121075011-121177610		2.22138	2.2916	3.8684	3.45108
XLOC_002323	COA7	cytochrome c oxidase assembly factor 7 (putative)	chr1:52684450-52698366		11.0509	14.8013	8.4768	12.2465
XLOC_032111	COL12A1	collagen type XII alpha 1	chr6:75084325-75205907		4.25222	6.92161	6.33364	9.52751
XLOC_037668	COL27A1	collagen type XXVII alpha 1	chr9:114155544-114312516		3.95624	2.98188	3.06065	1.55127
XLOC_009460	COL4A2	collagen type IV alpha 2	chr13:110148957-110513027		1.50523	0.56975	2.1007	1.37316
XLOC_039172	COL4A5	collagen type IV alpha 5	chrX:108439843-108697545		4.63562	6.15978	7.86475	7.64487
XLOC_037842	COL5A1	collagen type V alpha 1	chr9:134641804-134872618		3.0596	2.80331	1.67412	1.64874
XLOC_022222	COL5A2	collagen type V alpha 2	chr2:189031895-189179879		0.691558	0.6944	1.20545	0.772046
XLOC_002228	COL9A2	collagen type IX alpha 2	chr1:40300486-40317816		4.26831	2.47249	5.1907	2.86064
XLOC_007168	COPS7A	COP9 signalosome subunit 7A	chr12:6723983-6731875		12.876	14.0861	19.4464	19.5167
XLOC_013148	CORO1A,LOC606724	coronin 1A	chr16:30182826-30189254		5.94343	6.07762	3.27148	4.07723
XLOC_038311	CORO2A	coronin 2A	chr9:98120974-98192674		5.70467	3.74511	4.32452	2.65238
XLOC_018634	CPAMD8	C3 and PZP-like, alpha-2-macroglobulin domain containing 8	chr19:16892946-17026815		1.64018	1.37468	4.34176	2.25044
XLOC_029547	CPEB4	cytoplasmic polyadenylation element binding protein 4	chr5:173888279-173961976		3.73116	3.14447	4.78636	4.0649
XLOC_013331	CPNE2	copine 2	chr16:57092542-57148367		6.9084	6.6559	3.90153	3.8446
XLOC_035447	CREB3L2	cAMP responsive element binding protein 3-like 2	chr7:137874978-138002101		9.49742	6.86819	10.5564	7.48754
XLOC_032023	CRISP3	cysteine rich secretory protein 3	chr6:49727380-49744455		0.185995	0.253491	0.484042	0.287027
XLOC_036469	CSGALNACT1	chondroitin sulfate N-acetylgalactosaminyltransferase 1	chr8:19404160-19758029		2.65487	2.07439	1.69227	1.21291
XLOC_026282	CSPG5	chondroitin sulfate proteoglycan 5	chr3:47562237-47580240		1.27872	1.38755	0.84125	0.748505
XLOC_012455	CT62	cancer/testis antigen 62	chr15:71110243-71115500		0.318822	1.38941	0.369777	1.79038
XLOC_029736	CTNND2	catenin delta 2	chr5:10971839-11904043		5.84515	3.50218	5.69425	3.85066
XLOC_006066	CTSD,IFITM10	cathepsin D	chr11:1732409-1764025		567.911	805.101	535.956	712.109
XLOC_003253	CTSE	cathepsin E	chr1:206009263-206023909		0.630397	0.670384	0.239304	0.305733
XLOC_012533	CTSH	cathepsin H	chr15:78921057-78949574		33.7698	21.5102	19.5799	14.576
XLOC_038298	CTSV	cathepsin V	chr9:97029676-97039643		5.39687	4.11889	7.22472	5.93941
XLOC_023622	CXADR	coxsackie virus and adenovirus receptor	chr21:17512905-17593579		0.260513	0.343001	0.537252	0.502384
XLOC_004487	CXCL12	chemokine (C-X-C motif) ligand 12	chr10:44370152-44385097		0.944047	6.61704	1.12282	6.42836
XLOC_022018	CXCR4	chemokine (C-X-C motif) receptor 4	chr2:136114348-136118155		6.25831	4.84025	3.32757	2.95317
XLOC_031219	CYB5R4	cytochrome b5 reductase 4	chr6:83859642-83967424		11.9884	11.7238	7.0379	7.98625
XLOC_029462	CYFIP2	cytoplasmic FMR1 interacting protein 2	chr5:157260121-157575823		4.54545	4.27484	3.01601	2.65807
XLOC_012487	CYP1A1	cytochrome P450 family 1 subfamily A member 1	chr15:74719541-74725610		3.75092	2.18828	10.0131	5.25639
XLOC_023442	CYP24A1	cytochrome P450 family 24 subfamily A member 1	chr20:54153448-54173977		0.696718	1.15021	0.444727	0.794087
XLOC_021680	CYP26B1	cytochrome P450 family 26 subfamily B member 1	chr2:72129237-72147862		0.29387	0.656081	0.215761	1.25166
XLOC_018623	CYP4F11	cytochrome P450 family 4 subfamily F member 11	chr19:15912366-15934866		3.23707	2.86371	4.70817	3.80497
XLOC_017594	CYP4F3,CYP4F8	cytochrome P450 family 4 subfamily F member 3	chr19:15615217-15661293		0.24269	0.139029	0.756848	0.466335
XLOC_030515	DBN1	drebrin 1	chr5:177456612-177474401		43.9167	37.1647	27.3396	25.5845
XLOC_031718	DCDC2	doublecortin domain containing 2	chr6:24171754-24383292		14.9127	9.34025	14.9379	10.5556
XLOC_004851	DCLRE1A	DNA cross-link repair 1A	chr10:113834723-113854404		5.28201	6.45438	8.6163	9.59908
XLOC_029202	DCP2	decapping mRNA 2	chr5:112976709-113488830		12.5682	10.1276	22.3213	19.0195
XLOC_002474	DDAH1	dimethylarginine dimethylaminohydrolase 1	chr1:85265775-85578363		2.52242	3.01214	5.03041	5.36628
XLOC_003873	DDIT4	DNA damage inducible transcript 4	chr10:72273918-72276039		113.177	66.9712	69.1194	51.8835
XLOC_003846	DDX21	DEAD-box helicase 21	chr10:68956122-68985069		43.9333	59.8344	55.1525	79.038
XLOC_002414	DEPDC1	DEP domain containing 1	chr1:68474151-68538627		5.70091	7.15555	8.94185	9.51158
XLOC_036189	DEPTOR	DEP domain containing MTOR-interacting protein	chr8:119867418-120050918		4.25602	7.19621	3.70235	6.95239
XLOC_013771	DEXI	Dexi homolog (mouse)	chr16:10864913-10942460		20.6709	18.2729	13.2763	14.4202
XLOC_010066	DHRS2	dehydrogenase/reductase (SDR family) member 2	chr14:23630114-23645639		3.63816	6.60559	6.64713	9.05281
XLOC_001924	DHRS3	dehydrogenase/reductase (SDR family) member 3	chr1:12567909-12617731		11.1928	8.19059	7.70092	4.66148
XLOC_039109	DIAPH2	diaphanous related formin 2	chrX:96684662-97642589		8.41545	6.55941	10.5102	8.06426
XLOC_011147	DICER1	dicer 1 ribonuclease III	chr14:95086227-95179933		19.9692	21.3791	35.1057	35.4855
XLOC_010601	DIO3	deiodinase, iodothyronine, type III	chr14:101561350-101563452		0.834676	1.16007	0.560074	0.537115
XLOC_039401	DKC1,SNORA36A,SNORA56	dyskeratosis congenita 1, dyskerin	chrX:154762741-154777689		53.0824	92.0935	50.2041	60.86
XLOC_036450	DLC1	DLC1 Rho GTPase activating protein	chr8:13083360-13515658		4.15056	5.44517	3.27049	5.49435
XLOC_037283	DMRTA1	DMRT like family A1	chr9:22446840-22455740		5.47119	3.19632	3.87468	2.23757
XLOC_035741	DMTN	dematin actin binding protein	chr8:22048994-22082527		3.44191	1.88939	3.084	2.45223
XLOC_025381	DNAH1	dynein, axonemal, heavy chain 1	chr3:52316318-52400497		0.416837	0.466236	0.354111	0.261295
XLOC_022428	DNER	delta/notch like EGF repeat containing	chr2:229357628-229714570		1.17062	1.23091	0.578104	0.66732
XLOC_039210	DOCK11	dedicator of cytokinesis 11	chrX:118495897-118686163		1.91711	1.28088	1.42151	0.894084
XLOC_027133	DOK7	docking protein 7	chr4:3463305-3501473		13.4176	19.1559	10.049	16.3119
XLOC_000484	DPH2	DPH2 homolog	chr1:43969980-43973371		11.9389	16.8559	10.6468	13.9956
XLOC_034923	DPY19L1	dpy-19 like 1 (C. elegans)	chr7:34928875-35038271		5.95714	6.41266	8.97227	9.03983
XLOC_011803	DRAIC	downregulated RNA in cancer, inhibitor of cell invasion and migration	chr15:69463025-69571440		0.387979	0.229829	0.537834	0.169934
XLOC_007793	DRAM1	DNA damage regulated autophagy modulator 1	chr12:101877326-102012130		28.2385	15.8305	14.4361	8.92453
XLOC_017085	DSC2	desmocollin 2	chr18:31058839-31162856		6.20324	5.39837	7.86224	8.66709
XLOC_003329	DUSP10	dual specificity phosphatase 10	chr1:221701419-221742176		6.39313	3.82198	5.10386	3.01559
XLOC_020925	DUSP19	dual specificity phosphatase 19	chr2:183078558-183108519		0.438671	0.357084	0.658661	0.67374
XLOC_021801	DUSP2	dual specificity phosphatase 2	chr2:96143165-96145440		6.48293	7.60983	10.6927	11.0248
XLOC_036538	DUSP4	dual specificity phosphatase 4	chr8:29333061-29350750		15.8853	13.0165	10.1795	8.82729
XLOC_004127	DUSP5	dual specificity phosphatase 5	chr10:110497866-110511544		11.1749	12.0933	4.75536	6.69016
XLOC_026359	DUSP7	dual specificity phosphatase 7	chr3:52048920-52056445		1.84912	2.11914	1.15254	1.85175
XLOC_020232	DYNC2LI1	dynein, cytoplasmic 2, light intermediate chain 1	chr2:43774038-43810010		5.15943	5.03376	8.00692	8.06324
XLOC_018874	DYRK1B	dual specificity tyrosine phosphorylation regulated kinase 1B	chr19:39825346-39834233		8.16244	5.45001	7.87351	5.27907
XLOC_021356	E2F6	E2F transcription factor 6	chr2:11444374-11466177		7.33126	11.026	8.43899	12.1857
XLOC_008669	E2F7	E2F transcription factor 7	chr12:77021245-77065580		5.68661	6.92901	8.31597	9.40155
XLOC_022454	ECEL1	endothelin converting enzyme-like 1	chr2:232479826-232487859		0.614562	0.400023	0.275258	0.262131
XLOC_013684	ECI1	enoyl-CoA delta isomerase 1	chr16:2239394-2252300		63.0879	43.9421	69.8503	51.1884
XLOC_039022	EDA	ectodysplasin A	chrX:69616066-70039471		0.847364	0.583812	0.416418	0.433458
XLOC_039679	EDA2R	ectodysplasin A2 receptor	chrX:66595636-66639298		2.696	2.45261	1.67643	1.50642
XLOC_021589	EFEMP1	EGF containing fibulin-like extracellular matrix protein 1	chr2:55865961-55924163		12.1245	8.71691	9.15897	5.96102
XLOC_014560	EFNB3	ephrin-B3	chr17:7705201-7711375		1.53256	0.933775	0.697684	0.729366
XLOC_034116	EGFR	epidermal growth factor receptor	chr7:55019031-55256620		1.28221	1.39052	0.648487	0.917263
XLOC_020179	EHD3	EH domain containing 3	chr2:31234013-31269447		4.67207	3.14897	2.49913	1.68292
XLOC_005255	EHF	ets homologous factor	chr11:34621040-34663287		0.233252	0.248852	0.737704	0.73313
XLOC_001448	ELF3	E74-like factor 3 (ets domain transcription factor, epithelial-specific )	chr1:202010561-202017188		40.7214	34.0372	35.4748	24.2392
XLOC_006296	ELF5	E74-like factor 5 (ets domain transcription factor)	chr11:34478794-34513800		1.46994	0.925935	3.27748	1.8304
XLOC_033855	ELFN1	extracellular leucine-rich repeat and fibronectin type III domain containing 1	chr7:1688118-1747954		1.01933	0.68745	0.361249	0.316774
XLOC_031667	ELOVL2	ELOVL fatty acid elongase 2	chr6:10980759-11079144		2.34752	3.96771	3.15926	4.95422
XLOC_029924	ELOVL7	ELOVL fatty acid elongase 7	chr5:60751788-60844274		15.6977	14.6618	9.13453	8.97145
XLOC_016767	ELP2	elongator acetyltransferase complex subunit 2	chr18:36129443-36187448		33.5965	42.3362	36.9798	52.8756
XLOC_013767	EMP2	epithelial membrane protein 2	chr16:10528421-10580716		99.6429	110.035	41.9102	54.5801
XLOC_005782	ENDOD1	endonuclease domain containing 1	chr11:95089809-95132651		7.75445	11.8818	8.04862	12.1687
XLOC_031095	ENPP4	ectonucleotide pyrophosphatase/phosphodiesterase 4 (putative)	chr6:46129963-46146699		3.82578	4.01092	6.84829	6.69438
XLOC_032007	ENPP5	ectonucleotide pyrophosphatase/phosphodiesterase 5 (putative)	chr6:46159181-46171010		3.06429	2.66288	4.47784	3.61829
XLOC_038624	ENTPD8	ectonucleoside triphosphate diphosphohydrolase 8	chr9:137423394-137441449		1.94822	3.31451	3.70104	3.94628
XLOC_020243	EPAS1	endothelial PAS domain protein 1	chr2:46293666-46386703		14.3245	9.863	8.58091	6.42822
XLOC_032307	EPB41L2	erythrocyte membrane protein band 4.1-like 2	chr6:130839346-131063322		3.47787	2.19251	3.50035	2.32453
XLOC_034044	EPDR1,GPR141,NME8	ependymin related 1	chr7:37683795-38025695		1.46084	1.62259	2.57341	2.14253
XLOC_022396	EPHA4	EPH receptor A4	chr2:221418026-221574454		7.33506	6.15692	10.0021	8.18583
XLOC_032179	EPHA7	EPH receptor A7	chr6:93240020-93419582		4.53084	3.07242	5.47742	4.00943
XLOC_037098	EPPK1	epiplakin 1	chr8:143857318-143878464		17.7411	17.3331	11.2332	12.3325
XLOC_014889	ERBB2	erb-b2 receptor tyrosine kinase 2	chr17:39671121-39730535		27.6724	20.8742	24.8158	17.156
XLOC_022329	ERBB4	erb-b2 receptor tyrosine kinase 4	chr2:211375716-212538628		4.40139	2.83928	6.14941	3.55836
XLOC_008235	ERP27	endoplasmic reticulum protein 27	chr12:14914026-14938549		1.28967	1.23324	4.05773	3.87079
XLOC_007486	ESPL1	extra spindle pole bodies like 1, separase	chr12:53268298-53293643		8.96659	11.0758	13.1509	13.9042
XLOC_001705	EXO1	exonuclease 1	chr1:241847966-241895148		9.93102	14.962	12.9615	15.7723
XLOC_014248	FA2H	fatty acid 2-hydroxylase	chr16:74712954-74774831		5.46677	4.91088	3.86905	2.89203
XLOC_039005	FAAH2	fatty acid amide hydrolase 2	chrX:57286676-57489196		2.81423	2.0772	3.75971	2.58908
XLOC_021815	FAHD2B	fumarylacetoacetate hydrolase domain containing 2B	chr2:97083582-97094873		1.15683	1.20656	2.29356	1.16976
XLOC_020513	FAHD2CP	fumarylacetoacetate hydrolase domain containing 2C, pseudogene	chr2:96010550-96039451		3.5483	2.60074	4.42347	2.29015
XLOC_000815	FAM102B	family with sequence similarity 102 member B	chr1:108560088-108644900		24.7659	40.3437	20.4195	37.0547
XLOC_004349	FAM107B	family with sequence similarity 107 member B	chr10:14518556-14774897		5.87226	4.5332	3.81999	3.5934
XLOC_035946	FAM110B	family with sequence similarity 110 member B	chr8:57994508-58204279		1.64967	0.85963	1.22447	0.767036
XLOC_027290	FAM114A1	family with sequence similarity 114 member A1	chr4:38867676-38945744		11.9649	8.14435	14.3994	10.4754
XLOC_004156	FAM160B1	family with sequence similarity 160 member B1	chr10:114821743-114899827		13.5507	11.3169	19.4212	16.1624
XLOC_010834	FAM179B,KLHL28	family with sequence similarity 179 member B	chr14:44924309-45074431		5.94857	5.53483	9.02549	7.83569
XLOC_027227	FAM184B,MED28	family with sequence similarity 184 member B	chr4:17614627-17781512		22.7673	20.1938	14.566	16.3808
XLOC_024540	FAM19A5	family with sequence similarity 19 (chemokine (C-C motif)-like), member A5	chr22:48489459-48850912		2.60932	1.60736	1.43701	1.31772
XLOC_033836	FAM20C	family with sequence similarity 20 member C	chr7:182934-260774		10.2552	6.93426	5.95221	4.97435
XLOC_007839	FAM222A	family with sequence similarity 222 member A	chr12:109714381-109773487		6.01224	6.24316	4.04351	4.65001
XLOC_026022	FAM43A	family with sequence similarity 43 member A	chr3:194685892-194689037		3.90188	2.01787	3.40993	1.74707
XLOC_000906	FAM46C	family with sequence similarity 46 member C	chr1:117605981-117628389		3.24702	3.34982	6.05071	4.92352
XLOC_014457	FAM57A	family with sequence similarity 57 member A	chr17:732411-742972		7.64429	9.22269	5.37228	7.28371
XLOC_002792	FAM63A	family with sequence similarity 63 member A	chr1:150996085-151008378		10.0719	9.22953	15.5455	11.7568
XLOC_023421	FAM65C	family with sequence similarity 65 member C	chr20:50586107-50691530		4.34108	2.33829	2.11312	1.25848
XLOC_000684	FAM73A	family with sequence similarity 73 member A	chr1:77779623-77879540		2.0176	1.97901	3.148	2.68207
XLOC_036202	FAM83A	family with sequence similarity 83 member A	chr8:123178959-123210079		3.70011	1.81955	2.61086	1.409
XLOC_020071	FAM84A,LOC653602	family with sequence similarity 84 member A	chr2:14632685-14650819		3.17902	1.5981	3.1241	1.64087
XLOC_035652	FAM86B3P	family with sequence similarity 86 member B3, pseudogene	chr8:8228569-8244865		0.564262	0.790483	0.490525	1.10873
XLOC_003979	FAS	Fas cell surface death receptor	chr10:88879733-89015785		2.94975	3.70836	1.91568	2.43103
XLOC_021031	FASTKD2	FAST kinase domains 2	chr2:206737762-206796187		13.061	16.5451	10.4545	12.9276
XLOC_000169	FBLIM1	filamin binding LIM protein 1	chr1:15756616-15786594		9.38738	7.73784	6.06561	5.08499
XLOC_012294	FBN1	fibrillin 1	chr15:48408305-48645788		1.65685	0.991822	1.41098	1.01171
XLOC_023295	FER1L4	fer-1 like family member 4, pseudogene	chr20:35558736-35607562		7.45989	5.75461	7.41472	4.47683
XLOC_006977	FEZ1	fasciculation and elongation protein zeta 1	chr11:125445744-125499526		1.31334	1.13156	2.15048	1.81736
XLOC_039995	FGF13,LINC00889	fibroblast growth factor 13	chrX:138614730-139205023		6.60579	3.79027	8.44159	4.90232
XLOC_004889	FGFR2	fibroblast growth factor receptor 2	chr10:121478329-121598458		1.18773	0.711715	1.37048	0.732
XLOC_029581	FGFR4	fibroblast growth factor receptor 4	chr5:177086871-177098142		5.12617	6.43557	3.9223	5.39933
XLOC_000603	FGGY	FGGY carbohydrate kinase domain containing	chr1:59296637-59789182		4.07803	2.95503	6.79525	5.51178
XLOC_039283	FHL1	four and a half LIM domains 1	chrX:136146701-136211359		3.85015	5.62488	1.81768	3.4601
XLOC_021863	FHL2	four and a half LIM domains 2	chr2:105357711-105438773		5.34637	7.1048	3.94225	4.54222
XLOC_039468	FIGF,PIR,PIR-FIGF	c-fos induced growth factor (vascular endothelial growth factor D)	chrX:15345590-15556529		18.5217	15.3831	29.3979	24.3884
XLOC_005260	FJX1	four jointed box 1	chr11:35618186-35620873		6.31871	9.03764	3.97952	6.31294
XLOC_012158	FMN1	formin 1	chr15:32765543-33194733		3.25796	6.40019	3.5687	7.11102
XLOC_020789	FMNL2	formin like 2	chr2:152335236-152649834		3.58973	3.64885	2.39081	2.57819
XLOC_022340	FN1	fibronectin 1	chr2:215360439-215436070		29.8232	35.856	19.593	23.8316
XLOC_027805	FNIP2	folliculin interacting protein 2	chr4:158769029-159038760		3.63322	3.70802	5.28248	5.59641
XLOC_010354	FOS	FBJ murine osteosarcoma viral oncogene homolog	chr14:75278777-75282234		2.04608	3.34981	2.39222	3.95996
XLOC_006558	FOSL1	FOS like antigen 1	chr11:65892135-65900526		1.72955	3.15906	1.07033	1.92671
XLOC_030669	FOXC1	forkhead box C1	chr6:1610445-1613894		2.98545	5.83458	2.35663	5.71086
XLOC_009639	FOXO1	forkhead box O1	chr13:40555663-40666597		6.71801	4.66456	4.4716	3.64984
XLOC_031307	FOXO3	forkhead box O3	chr6:108559822-108684774		15.019	15.4208	9.42959	10.5286
XLOC_039034	FOXO4	forkhead box O4	chrX:71096148-71103535		0.635334	0.462789	0.928219	0.630864
XLOC_032257	FRK	fyn-related Src family tyrosine kinase	chr6:115931148-116060758		10.4169	15.6067	13.6609	18.5393
XLOC_026437	FRMD4B	FERM domain containing 4B	chr3:69168782-69542583		1.30685	1.15315	2.01685	1.80417
XLOC_002550	FRRS1	ferric chelate reductase 1	chr1:99472414-99766631		1.81421	2.19326	3.71924	4.18093
XLOC_033879	FSCN1	fascin actin-bundling protein 1	chr7:5592804-5606656		4.55723	3.46706	2.88874	3.13901
XLOC_017311	FSTL3	follistatin like 3	chr19:676364-683392		12.4813	11.6782	7.23578	8.25974
XLOC_031265	FUT9	fucosyltransferase 9 (alpha (1,3) fucosyltransferase)	chr6:96015968-96215612		2.00781	1.61079	3.26914	2.00628
XLOC_032239	FYN	FYN proto-oncogene, Src family tyrosine kinase	chr6:111660331-111873452		1.03992	1.00317	0.556933	0.600121
XLOC_014987	FZD2	frizzled class receptor 2	chr17:44557443-44561262		3.52076	2.32737	2.44659	1.96971
XLOC_038314	GABBR2	gamma-aminobutyric acid type B receptor subunit 2	chr9:98288081-98709197		1.29751	0.863706	0.502078	0.385521
XLOC_000644	GADD45A	growth arrest and DNA damage inducible alpha	chr1:67685176-67688338		6.69593	7.44977	4.58406	5.46809
XLOC_005596	GAL	galanin/GMAP prepropeptide	chr11:68683778-68691175		11.9812	15.4839	7.56796	9.86394
XLOC_020215	GALM	galactose mutarotase (aldose 1-epimerase)	chr2:38665909-38741237		2.77474	1.89463	3.34112	2.28422
XLOC_021471	GALNT14	polypeptide N-acetylgalactosaminyltransferase 14	chr2:30910464-31155202		4.11703	4.30631	2.33756	2.82838
XLOC_016699	GATA6	GATA binding protein 6	chr18:22169436-22205229		3.60692	2.12878	2.62173	1.86113
XLOC_028517	GATB	glutamyl-tRNA(Gln) amidotransferase, subunit B	chr4:151670503-151761023		4.61787	4.32262	6.7046	6.44281
XLOC_035250	GATS	GATS, stromal antigen 3 opposite strand	chr7:100177723-100272232		5.27067	3.44503	6.37851	3.76554
XLOC_002492	GBP3	guanylate binding protein 3	chr1:89006665-89022894		0.832233	0.870518	1.83906	1.42414
XLOC_022471	GBX2	gastrulation brain homeobox 2	chr2:236165235-236294927		0.862471	1.31936	0.455551	0.610139
XLOC_037476	GCNT1	glucosaminyl (N-acetyl) transferase 1, core 2	chr9:76419849-76507416		16.9502	15.5439	9.60094	8.88923
XLOC_029998	GCNT4	glucosaminyl (N-acetyl) transferase 4, core 2	chr5:75025345-75030899		0.479536	0.203583	0.456896	0.254185
XLOC_017648	GDF15	growth differentiation factor 15	chr19:18374730-18389176		56.2821	50.9956	26.9938	31.0546
XLOC_015140	GDPD1	glycerophosphodiester phosphodiesterase domain containing 1	chr17:59220466-59275969		2.20951	1.49927	3.32059	2.20397
XLOC_015396	GEMIN4	gem nuclear organelle associated protein 4	chr17:744413-755336		9.00031	12.4433	7.34185	10.816
XLOC_030402	GEMIN5	gem nuclear organelle associated protein 5	chr5:154887415-154938216		15.2875	20.9547	12.5373	18.711
XLOC_031677	GFOD1	glucose-fructose oxidoreductase domain containing 1	chr6:13357829-13487637		2.83582	3.93239	2.07254	2.96256
XLOC_030553	GFPT2	glutamine-fructose-6-phosphate transaminase 2	chr5:180300689-180353336		4.53676	3.60259	2.2688	2.15116
XLOC_028929	GHR	growth hormone receptor	chr5:42423774-42721878		0.673089	0.372718	0.688203	0.374803
XLOC_006019	GLB1L2	galactosidase beta 1 like 2	chr11:134331873-134378341		4.89869	7.35617	4.3044	6.29037
XLOC_037941	GLDC	glycine dehydrogenase (decarboxylating)	chr9:6532463-6645692		0.778859	0.757404	0.57712	0.393393
XLOC_011696	GLDN	gliomedin	chr15:51341515-51408013		2.48984	1.52973	3.08265	1.59324
XLOC_031940	GLO1	glyoxalase I	chr6:38675924-38703176		94.992	104.209	66.6049	77.3356
XLOC_028614	GLRA3	glycine receptor alpha 3	chr4:174636913-174829315		4.33598	5.41996	8.91598	10.3975
XLOC_038087	GNE	glucosamine (UDP-N-acetyl)-2-epimerase/N-acetylmannosamine kinase	chr9:36214440-36277056		5.78117	3.8278	5.16726	3.27399
XLOC_025236	GOLGA4	golgin A4	chr3:37241788-37366879		31.9765	33.5724	20.0546	19.985
XLOC_024176	GP1BB,SEPT5,SEPT5-GP1BB	glycoprotein Ib platelet beta subunit	chr22:19714463-19724774		6.24783	9.27626	4.62401	8.47751
XLOC_027516	GPAT3	glycerol-3-phosphate acyltransferase 3	chr4:83535913-83605874		4.35775	5.34991	6.57275	7.88515
XLOC_020797	GPD2	glycerol-3-phosphate dehydrogenase 2	chr2:156435452-156613735		23.8978	26.4585	39.4099	38.3296
XLOC_033958	GPNMB	glycoprotein nmb	chr7:23235966-23275110		12.535	12.058	19.8132	16.9356
XLOC_001892	GPR157	G protein-coupled receptor 157	chr1:9100304-9129170		7.00748	5.95449	10.0764	7.95738
XLOC_025880	GPR160	G protein-coupled receptor 160	chr3:170037946-170085403		17.6099	11.6893	15.2423	11.7261
XLOC_009397	GPR180	G protein-coupled receptor 180	chr13:94601849-94634645		1.64941	1.64896	2.39578	2.6617
XLOC_008216	GPR19	G protein-coupled receptor 19	chr12:12660890-12696187		0.416902	0.548823	1.27703	1.39351
XLOC_035380	GPR37	G protein-coupled receptor 37 (endothelin receptor type B-like)	chr7:124745600-124766025		8.19443	4.15691	5.1444	2.92076
XLOC_011112	GPR68	G protein-coupled receptor 68	chr14:91232531-91253880		0.372263	1.94762	0.54922	2.60581
XLOC_028967	GPX8	glutathione peroxidase 8 (putative)	chr5:55112970-55173177		2.57829	3.02638	4.44424	4.74069
XLOC_025602	GRAMD1C	GRAM domain containing 1C	chr3:113828181-113947570		0.652766	0.713152	2.33469	1.86625
XLOC_020058	GREB1	growth regulation by estrogen in breast cancer 1	chr2:11482340-11642788		6.86025	116.318	7.12618	110.358
XLOC_016692	GREB1L	growth regulation by estrogen in breast cancer-like	chr18:21242241-21525417		5.03201	3.6625	6.66435	5.25612
XLOC_000267	GRHL3	grainyhead like transcription factor 3	chr1:24307555-24472983		3.73113	1.89172	1.49906	0.923613
XLOC_032043	GSTA4	glutathione S-transferase alpha 4	chr6:52977947-52995380		2.5975	2.0334	3.77877	2.55801
XLOC_020262	GTF2A1L,STON1,STON1-GTF2A1L	general transcription factor IIA 1 like	chr2:48529924-48776517		1.76301	0.977056	1.49086	0.687519
XLOC_035123	GTF2IP1	general transcription factor IIi pseudogene 1	chr7:75185382-75237705		0.805213	0.429772	0.90664	0.641031
XLOC_003343	GTF2IP20	general transcription factor IIi pseudogene 20	chr1:223951265-223992644		1.21419	1.58681	2.15233	1.97305
XLOC_034192	GTF2IP4	general transcription factor IIi pseudogene 4	chr7:73154923-73207296		5.49971	3.83007	6.41462	4.37686
XLOC_034215	GTF2IRD2B	GTF2I repeat domain containing 2B	chr7:75092555-75149817		1.31896	0.663292	1.07039	0.667113
XLOC_008340	GXYLT1	glucoside xylosyltransferase 1	chr12:42081845-42144871		3.92777	4.11042	6.15921	6.74382
XLOC_038726	GYG2	glycogenin 2	chrX:2828821-2882820		4.26526	2.7708	4.01636	2.85004
XLOC_006070	H19,MIR675	H19, imprinted maternally expressed transcript (non-protein coding)	chr11:1991095-2001466		119.783	95.3316	85.1746	68.2436
XLOC_008310	H3F3C	H3 histone, family 3C	chr12:31791184-31792241		6.54586	24.8818	8.04426	8.46908
XLOC_015879	HAP1	huntingtin-associated protein 1	chr17:41717741-41734646		0.435327	0.662779	0.303147	0.355033
XLOC_023505	HAR1B	highly accelerated region 1B (non-protein coding)	chr20:63095492-63104385		2.75124	1.9528	1.16118	0.947514
XLOC_017784	HAUS5	HAUS augmin like complex subunit 5	chr19:35612743-35625349		4.21697	5.05899	6.32543	6.45144
XLOC_008947	HCAR1	hydroxycarboxylic acid receptor 1	chr12:122726075-122730843		7.3718	4.11744	4.49643	2.69483
XLOC_007803	HCFC2	host cell factor C2	chr12:104064457-104106526		4.03951	4.16703	6.2268	5.61834
XLOC_022718	HCK	HCK proto-oncogene, Src family tyrosine kinase	chr20:32052187-32101854		0.720383	1.1828	0.358014	0.868333
XLOC_017308	HCN2	hyperpolarization activated cyclic nucleotide gated potassium channel 2	chr19:589892-617159		4.9501	4.28437	3.27768	3.15274
XLOC_025150	HDAC11	histone deacetylase 11	chr3:13476987-13506424		6.35271	9.15735	5.33448	7.21804
XLOC_015945	HDAC5	histone deacetylase 5	chr17:44076745-44123702		2.85788	1.72758	2.83003	1.8347
XLOC_026613	HEG1	heart development protein with EGF like domains 1	chr3:124965709-125055958		0.335704	0.553273	0.324448	0.478019
XLOC_034929	HERPUD2	HERPUD family member 2	chr7:35632658-35699413		6.70308	6.44076	3.59139	3.9035
XLOC_001872	HES2	hes family bHLH transcription factor 2	chr1:6412417-6424670		0.906557	0.810951	0.36138	0.463405
XLOC_031382	HEY2	hes-related family bHLH transcription factor with YRPW motif 2	chr6:125578557-125761269		2.45364	5.62163	4.04919	7.89408
XLOC_004006	HHEX	hematopoietically expressed homeobox	chr10:92689923-92695651		7.64436	5.15344	7.52096	4.43327
XLOC_010259	HIF1A	hypoxia inducible factor 1 alpha subunit	chr14:61681040-61751097		111.862	133.678	84.5805	99.3661
XLOC_035458	HIPK2	homeodomain interacting protein kinase 2	chr7:139561569-140020325		1.97222	2.25215	3.52735	4.18208
XLOC_030805	HIST1H2BE	histone cluster 1, H2be	chr6:26183795-26184230		156.367	238.36	197.814	251.398
XLOC_030812	HIST1H2BH	histone cluster 1, H2bh	chr6:26251650-26252075		216.394	311.209	287.5	352.979
XLOC_031748	HIST1H3F	histone cluster 1, H3f	chr6:26250141-26250607		267.775	371.243	324.43	403.617
XLOC_030798	HIST1H4A	histone cluster 1, H4a	chr6:26021678-26022050		160.384	218.474	223.502	294.211
XLOC_002767	HIST2H2BF	histone cluster 2, H2bf	chr1:149782670-149812373		473.082	594.515	512.29	717.097
XLOC_001006	HIST2H4B	histone cluster 2, H4b	chr1:149832656-149841193		0.0655477	0.626755	0.432368	0.212989
XLOC_031875	HLA-DRB5	major histocompatibility complex, class II, DR beta 5	chr6:32517376-32530229		2.7902	2.97011	5.09346	4.24626
XLOC_032327	HMGA1P7	high mobility group AT-hook 1 pseudogene 7	chr6:134113970-134117680		0.0414237	0.450994	0.200796	0.850258
XLOC_032122	HMGN3	high mobility group nucleosomal binding domain 3	chr6:79201244-79236800		42.2912	44.7717	65.7794	59.7874
XLOC_029494	HMMR	hyaluronan mediated motility receptor	chr5:163460202-163494058		13.4112	13.9721	21.2319	21.1927
XLOC_030021	HOMER1	homer scaffolding protein 1	chr5:79372635-79514217		6.34899	6.90377	4.04992	4.66181
XLOC_000505	HPDL	4-hydroxyphenylpyruvate dioxygenase-like	chr1:45326872-45328674		3.87607	4.50505	2.3295	2.72075
XLOC_028612	HPGD	hydroxyprostaglandin dehydrogenase 15-(NAD)	chr4:174490176-174523154		0.468486	0.395317	0.983852	0.853138
XLOC_036478	HR	hair growth associated	chr8:22114418-22133384		11.6471	7.53352	8.98567	6.016
XLOC_015573	HS3ST3A1	heparan sulfate-glucosamine 3-sulfotransferase 3A1	chr17:13494031-13601942		0.328869	0.53023	0.144029	0.383557
XLOC_021970	HS6ST1	heparan sulfate 6-O-sulfotransferase 1	chr2:128236715-128318597		17.4517	18.4358	11.4178	12.85
XLOC_028270	HSD17B11,HSD17B13	hydroxysteroid (17-beta) dehydrogenase 11	chr4:87303788-87391303		2.90609	1.5528	3.49553	1.93933
XLOC_007911	HSPB8	heat shock protein family B (small) member 8	chr12:119178789-119221131		24.6999	34.5414	38.576	41.547
XLOC_004200	HTRA1	HtrA serine peptidase 1	chr10:122461524-122514908		7.34387	6.88922	4.16182	4.62706
XLOC_026340	HYAL3,IFRD2,NAT6	hyaluronoglucosaminidase 3	chr3:50279026-50299468		32.2709	39.625	25.9855	35.3678
XLOC_001869	ICMT	isoprenylcysteine carboxyl methyltransferase	chr1:6181268-6235984		24.9594	28.1263	16.4674	18.1677
XLOC_022707	ID1	inhibitor of DNA binding 1, dominant negative helix-loop-helix protein	chr20:31605282-31606514		304.319	204.999	338.579	253.19
XLOC_022321	IDH1	isocitrate dehydrogenase 1 (NADP+)	chr2:208236226-208266074		88.823	63.5922	98.9866	69.9338
XLOC_031821	IER3	immediate early response 3	chr6:30742928-30744550		160.155	111.011	145.804	81.7299
XLOC_038512	IER5L	immediate early response 5-like	chr9:129175551-129210548		46.1393	35.3597	24.2305	28.4431
XLOC_023700	IFNAR2,IL10RB	interferon alpha and beta receptor subunit 2	chr21:33229894-33297234		18.3573	14.5969	10.9462	10.3321
XLOC_032348	IFNGR1	interferon gamma receptor 1	chr6:137197483-137219449		28.9747	26.3748	20.0568	18.5083
XLOC_026925	IGF2BP2	insulin like growth factor 2 mRNA binding protein 2	chr3:185643738-185825039		1.20467	8.29657	1.06238	1.03649
XLOC_034996	IGFBP3	insulin like growth factor binding protein 3	chr7:45912244-45921874		7.78948	4.5281	8.65183	5.25553
XLOC_014909	IGFBP4	insulin like growth factor binding protein 4	chr17:40443423-40457730		19.0202	51.7997	16.1757	42.2175
XLOC_022350	IGFBP5	insulin like growth factor binding protein 5	chr2:216672104-216994079		9.19638	14.0022	11.374	16.5667
XLOC_039934	IGSF1	immunoglobulin superfamily member 1	chrX:131273505-131399703		7.95971	21.0195	13.6065	32.7331
XLOC_002968	IGSF8	immunoglobulin superfamily member 8	chr1:160091338-160098943		5.79939	7.44779	4.83135	5.83252
XLOC_022333	IKZF2	IKAROS family zinc finger 2	chr2:212999685-213152427		2.41568	1.59077	5.45766	3.41023
XLOC_025396	IL17RB	interleukin 17 receptor B	chr3:53846549-53865800		3.34874	4.9268	2.827	4.11469
XLOC_025129	IL17RC	interleukin 17 receptor C	chr3:9917073-9933621		11.1668	7.68749	12.7947	9.54081
XLOC_020554	IL1R1	interleukin 1 receptor, type I	chr2:102064543-102182108		3.42159	1.89	2.9586	1.55046
XLOC_017572	IL27RA	interleukin 27 receptor subunit alpha	chr19:14031739-14052905		3.67604	5.81416	2.44947	3.89459
XLOC_029900	IL6ST	interleukin 6 signal transducer	chr5:55935094-55994993		10.6545	12.0549	4.35131	5.13296
XLOC_036785	IMPA1	inositol(myo)-1(or 4)-monophosphatase 1	chr8:81656915-81686354		2.26778	2.12051	3.2135	3.32965
XLOC_011589	INAFM2	InaF motif containing 2	chr15:40324055-40326715		2.33915	3.00148	1.67415	2.95227
XLOC_034957	INHBA	inhibin beta A	chr7:41667167-41779378		0.180705	0.457234	0.195861	0.235431
XLOC_020669	INHBB	inhibin beta B	chr2:120346142-120351807		16.2799	11.8326	11.9838	7.28788
XLOC_026116	IQSEC1	IQ motif and Sec7 domain 1	chr3:12897042-13073117		10.794	9.35124	5.73371	4.94389
XLOC_029676	IRX2	iroquois homeobox 2	chr5:2746164-2751655		8.34391	11.3697	6.8183	10.3519
XLOC_002923	ISG20L2	interferon stimulated exonuclease gene 20kDa like 2	chr1:156721890-156736960		22.4968	30.3242	19.304	24.3483
XLOC_013185	ITGAM	integrin subunit alpha M	chr16:31259966-31332892		0.49726	0.491593	0.245981	0.287491
XLOC_022092	ITGB6	integrin subunit beta 6	chr2:160099665-160200313		17.6041	16.6696	9.25835	9.62732
XLOC_004822	ITPRIP	inositol 1,4,5-trisphosphate receptor interacting protein	chr10:104309695-104338493		1.61553	1.41235	1.16	0.903524
XLOC_013037	ITPRIPL2	inositol 1,4,5-trisphosphate receptor interacting protein-like 2	chr16:19113931-19121630		4.73869	3.80149	5.82831	5.38439
XLOC_003144	IVNS1ABP	influenza virus NS1A binding protein	chr1:185296387-185317329		32.4047	39.7166	25.9133	30.869
XLOC_020691	IWS1	IWS1, SUPT6H interacting protein	chr2:127436206-127526886		0.678691	1.75127	0.430001	0.629752
XLOC_037235	JAK2	Janus kinase 2	chr9:4985032-5128183		3.11705	5.26158	3.87218	7.86035
XLOC_004242	JAKMIP3	Janus kinase and microtubule interacting protein 3	chr10:132104808-132185962		0.679989	0.567352	0.942896	0.790832
XLOC_009592	KATNAL1	katanin p60 subunit A like 1	chr13:30202629-30307487		1.3593	1.34237	1.93003	2.19727
XLOC_039608	KCND1	potassium voltage-gated channel subfamily D member 1	chrX:48961377-48971844		0.327701	0.280454	0.59045	0.380746
XLOC_023425	KCNG1	potassium voltage-gated channel modifier subfamily G member 1	chr20:50999369-51023138		2.25586	1.54827	1.16487	1.11741
XLOC_031944	KCNK5	potassium two pore domain channel subfamily K member 5	chr6:39188970-39229475		0.641599	2.32105	0.781737	2.27782
XLOC_037922	KIAA0020	KIAA0020	chr9:2717525-2844241		25.7024	35.2348	21.454	29.0375
XLOC_031720	KIAA0319	KIAA0319	chr6:24544103-24646155		1.1601	1.04199	1.6119	1.42885
XLOC_013536	KIAA0513	KIAA0513	chr16:85027750-85094230		24.5207	15.6738	19.8996	12.9776
XLOC_021825	KIAA1211L	KIAA1211-like	chr2:98793845-98936259		3.62042	2.61534	4.58071	3.06995
XLOC_003660	KIAA1217	KIAA1217	chr10:23694745-24547848		4.96772	3.71355	5.97148	4.75705
XLOC_007258	KIAA1467	KIAA1467	chr12:13044380-13142521		6.7091	9.05649	9.96995	12.2287
XLOC_038404	KIF12	kinesin family member 12	chr9:114086125-114099227		10.0771	6.24592	8.54328	3.43201
XLOC_022511	KIF1A	kinesin family member 1A	chr2:240713763-240820308		7.7039	7.98259	4.69664	4.85229
XLOC_029455	KIF4B	kinesin family member 4B	chr5:155013699-155018125		0.757346	1.326	0.913722	1.12317
XLOC_020778	KIF5C	kinesin family member 5C	chr2:148866469-149026759		1.26142	1.4556	0.64895	0.887677
XLOC_003050	KIFAP3	kinesin associated protein 3	chr1:169921325-170085208		4.11494	4.15282	6.17431	5.51783
XLOC_014112	KIFC3	kinesin family member C3	chr16:57758216-57846535		1.58342	1.03035	1.97634	1.30204
XLOC_020040	KLF11	Kruppel-like factor 11	chr2:10042848-10054866		4.64895	5.12828	3.40927	3.95226
XLOC_038354	KLF4	Kruppel-like factor 4 (gut)	chr9:107484851-107490482		23.1481	32.299	21.0941	30.9724
XLOC_009343	KLF5	Kruppel-like factor 5 (intestinal)	chr13:73054975-73077542		17.6424	12.6435	15.238	11.4896
XLOC_038999	KLF8	Kruppel-like factor 8	chrX:56232388-56287889		0.363321	0.384105	0.732591	0.667703
XLOC_000210	KLHDC7A	kelch domain containing 7A	chr1:18480929-18485986		0.529451	0.411286	0.75469	0.424746
XLOC_039866	KLHL13	kelch like family member 13	chrX:117897812-118117340		1.00337	1.7463	1.24377	1.81817
XLOC_039509	KLHL15	kelch like family member 15	chrX:23983715-24027186		1.62246	1.61615	2.35573	2.48478
XLOC_025936	KLHL24	kelch like family member 24	chr3:183635609-183684516		9.65154	6.87665	7.75603	4.91022
XLOC_019117	KLK11	kallikrein related peptidase 11	chr19:51022230-51028034		0.17692	0.508174	0.229502	0.716973
XLOC_015876	KRT16	keratin 16, type I	chr17:41609777-41615899		1.65943	3.84973	1.63538	5.15691
XLOC_015877	KRT17	keratin 17, type I	chr17:41619436-41624842		3.78982	4.06894	2.12911	2.24536
XLOC_008451	KRT6A	keratin 6A, type II	chr12:52487173-52493397		0.402581	0.799159	0.550823	2.46467
XLOC_008449	KRT6B	keratin 6B, type II	chr12:52446650-52452126		0.135336	0.168275	0.17031	0.679352
XLOC_008439	KRT80	keratin 80, type II	chr12:52168995-52192000		177.172	145.362	129.341	112.943
XLOC_008442	KRT81	keratin 81, type II	chr12:52232519-52309163		113.779	76.0466	42.0675	40.6208
XLOC_020761	KYNU	kynureninase	chr2:142877497-143055832		64.8981	60.7207	98.015	80.8639
XLOC_040077	L1CAM	L1 cell adhesion molecule	chrX:153861513-153888973		7.17966	6.51643	4.42119	4.29478
XLOC_022328	LANCL1	LanC like 1	chr2:210324711-210477652		7.38679	6.94529	10.819	10.5014
XLOC_003351	LBR	lamin B receptor	chr1:225401501-225428855		11.8191	14.5787	23.5455	25.1405
XLOC_032125	LCA5	Leber congenital amaurosis 5	chr6:79484990-79537458		0.73717	0.576856	1.10602	0.817093
XLOC_005263	LDLRAD3	low density lipoprotein receptor class A domain containing 3	chr11:35943980-36232136		3.36609	4.54156	2.89164	3.90588
XLOC_016676	LDLRAD4	low density lipoprotein receptor class A domain containing 4	chr18:13217497-13652755		7.2477	4.2675	5.07377	3.4861
XLOC_006264	LGR4	leucine-rich repeat containing G protein-coupled receptor 4	chr11:27365960-27482433		8.24571	7.22347	11.0079	9.40408
XLOC_030017	LHFPL2	lipoma HMGIC fusion partner-like 2	chr5:78485214-78770021		10.8048	9.02699	16.4279	12.613
XLOC_024745	LIF	leukemia inhibitory factor	chr22:30239193-30246998		1.83403	2.65561	1.08775	1.58232
XLOC_008419	LIMA1	LIM domain and actin binding 1	chr12:50175779-50283570		18.1641	11.4337	19.9693	10.3317
XLOC_027313	LIMCH1	LIM and calponin homology domains 1	chr4:41359606-41700044		2.87177	1.83185	2.67311	1.81447
XLOC_011957	LINC00052	long intergenic non-protein coding RNA 52	chr15:87432057-87703852		0.524641	0.704826	1.3911	1.35045
XLOC_031822	LINC00243	long intergenic non-protein coding RNA 243	chr6:30798653-30830659		1.43414	0.906906	2.82695	1.03952
XLOC_025116	LINC00312,LMCD1	LIM and cysteine rich domains 1	chr3:8194248-8611924		8.2612	5.45032	8.87446	5.6849
XLOC_016320	LINC00482	long intergenic non-protein coding RNA 482	chr17:81302823-81309248		0.64591	0.485069	0.896283	0.492596
XLOC_016205	LINC00511,LINC00673	long intergenic non-protein coding RNA 511	chr17:72323122-72640472		1.06645	1.93078	1.57457	2.74513
XLOC_017115	LINC00669	long intergenic non-protein coding RNA 998	chr18:39206923-39751995		0.826601	0.5678	1.05796	1.11559
XLOC_035333	LINC00998	long intergenic non-protein coding RNA 1016	chr7:113100662-113146330		14.8433	15.7315	25.1419	26.4114
XLOC_031906	LINC01016	long intergenic non-protein coding RNA 1016	chr6:33867505-33927631		2.71982	3.42947	4.51102	3.69631
XLOC_025796	LINC01213	long intergenic non-protein coding RNA 1213	chr3:150238518-150240205		5.69221	4.07456	7.82213	6.26363
XLOC_005608	LINC01488	long intergenic non-protein coding RNA 1488	chr11:69485560-69493543		3.74281	3.99023	3.3115	1.85608
XLOC_012519	LINGO1	leucine rich repeat and Ig domain containing 1	chr15:77613023-77820900		0.691185	0.869863	0.439385	0.979951
XLOC_026924	LIPH	lipase H	chr3:185506261-185552613		3.78839	1.89415	6.4382	3.27951
XLOC_031312	LOC100996634	Transmembrane Protein FLJ37396	chr6:109165832-109271014		1.83075	1.68703	2.85564	1.85387
XLOC_025854	LOC101243545	Uncharacterized LOC101243545, RNA gene	chr3:161426426-161448242		0.667122	4.43532	0.772229	0.890693
XLOC_034842	LOC101927668,MACC1	metastasis associated in colon cancer 1	chr7:19918980-20217404		6.89429	6.2164	9.32497	8.21154
XLOC_029300	LOC101927934	Uncharacterized LOC101927934, RNA gene	chr5:134506551-134509230		1.04205	2.12753	1.87406	2.98686
XLOC_009911	LOC101928841	Collagen Alpha-1(II) Chain-Like	chr13:113399609-113414393		0.228918	0.513677	0.342155	0.558283
XLOC_000792	LOC102606465	Uncharacterized LOC102606465, RNA gene	chr1:101025845-101087379		1.47836	2.62892	2.28809	2.59101
XLOC_023996	LOC105372795,PIGP	phosphatidylinositol glycan anchor biosynthesis class P	chr21:37059169-37073158		14.7114	9.97989	18.2088	14.4784
XLOC_005844	LOC283140	Uncharacterized LOC283140, RNA gene	chr11:112270748-112362534		0.197926	0.290065	0.641836	0.817471
XLOC_015425	LOC284009,METTL16	methyltransferase like 16	chr17:2405561-2511906		7.61428	8.82251	4.22498	5.16329
XLOC_019171	LOC284379	Solute Carrier Family 7 (Cationic Amino Acid Transporter, Y+ System), Member 3 Pseudogene	chr19:53599630-53603497		3.05115	1.03515	2.27125	0.610465
XLOC_025967	LOC344887	NmrA-Like Family Domain Containing 1 Pseudogene	chr3:185959968-185980876		0.613289	0.626928	1.21668	1.04231
XLOC_030262	LOC389332	Uncharacterized LOC389332, RNA gene	chr5:136191467-136193163		1.10632	0.308572	0.733476	0.312081
XLOC_021997	LOC401010	Nucleolar Complex Associated 2 Homolog (S. Cerevisiae) Pseudogene	chr2:131442160-131444894		2.0063	3.3599	2.00869	2.55032
XLOC_007218	LOC642846	DEAD/H (Asp-Glu-Ala-Asp/His) Box Polypeptide 11-Like	chr12:9283656-9314088		1.63017	1.91838	2.65138	2.46351
XLOC_021748	LOC90784,POLR1A	polymerase (RNA) I polypeptide A	chr2:86020215-86106155		13.4399	16.9638	10.246	13.2723
XLOC_021833	LONRF2	LON peptidase N-terminal domain and ring finger 2	chr2:100273290-100322733		4.06987	5.87556	5.36096	7.75684
XLOC_011830	LOXL1	lysyl oxidase like 1	chr15:73908070-73952137		42.3083	29.1229	30.1931	22.2343
XLOC_004759	LOXL4	lysyl oxidase like 4	chr10:98247685-98268250		0.370713	1.37922	0.474983	1.61803
XLOC_018328	LPPR3	leucine rich repeat and fibronectin type III domain containing 1	chr19:812487-821955		0.477558	0.41939	0.167576	0.249815
XLOC_018865	LRFN1	leucine rich repeat and fibronectin type III domain containing 1	chr19:39306567-39320858		0.619352	0.803646	0.321298	0.432855
XLOC_002331	LRP8	LDL receptor related protein 8	chr1:53226891-53328149		8.70834	11.8052	7.5239	8.72455
XLOC_000727	LRRC8B	leucine-rich repeat containing 8 family member B	chr1:89524835-89936611		4.37464	5.41758	3.1031	3.70963
XLOC_026211	LRRFIP2	leucine rich repeat (in FLII) interacting protein 2	chr3:37052625-37176532		9.19701	12.7043	8.72371	17.4845
XLOC_007366	LRRK2	leucine-rich repeat kinase 2	chr12:40186008-40369285		0.513757	0.279997	0.625178	0.329435
XLOC_025103	LRRN1	leucine rich repeat neuronal 1	chr3:3700813-3847703		1.13049	0.815095	0.488091	0.489991
XLOC_003235	LRRN2	leucine rich repeat neuronal 2	chr1:204617169-204685469		1.94538	1.12983	1.61108	0.825047
XLOC_017754	LSM14A	LSM14A mRNA processing body assembly factor	chr19:34172446-34229515		23.9224	19.9439	13.4265	13.5042
XLOC_035441	LUZP6	leucine zipper protein 6	chr7:135926454-135977456		84.4635	82.5339	46.5186	54.7197
XLOC_027956	LYAR	Ly1 antibody reactive	chr4:4267700-4290169		20.8166	30.917	17.6332	26.3655
XLOC_035931	LYN	LYN proto-oncogene, Src family tyrosine kinase	chr8:55879826-56014168		5.7238	3.98706	6.02076	4.93572
XLOC_022009	LYPD1	LY6/PLAUR domain containing 1	chr2:132416573-132671497		18.9121	12.7075	12.4395	8.46988
XLOC_012317	LYSMD2	LysM domain containing 2	chr15:51723010-51751453		14.4787	17.652	9.41304	12.3648
XLOC_000892	MAB21L3	mab-21-like 3 (C. elegans)	chr1:116111754-116135240		0.0741035	0.251801	0.201712	0.555229
XLOC_023331	MAFB	v-maf avian musculoaponeurotic fibrosarcoma oncogene homolog B	chr20:40685847-40689240		1.99931	1.91882	3.12862	3.21914
XLOC_021044	MAP2	microtubule associated protein 2	chr2:209424046-209734118		0.801624	0.655398	2.35962	1.75069
XLOC_015215	MAP2K6	mitogen-activated protein kinase kinase 6	chr17:69414696-69543331		1.21399	0.5736	1.47039	1.08487
XLOC_026906	MAP6D1	MAP6 domain containing 1	chr3:183815875-183825605		5.00315	7.53822	4.05449	5.40518
XLOC_028263	MAPK10	mitogen-activated protein kinase 10	chr4:86015122-86594131		2.30842	1.55214	3.8576	2.59665
XLOC_005305	MAPK8IP1	mitogen-activated protein kinase 8 interacting protein 1	chr11:45885495-45906465		5.63572	4.94336	3.63169	3.57765
XLOC_024565	MAPK8IP2	mitogen-activated protein kinase 8 interacting protein 2	chr22:50600684-50613981		4.22882	3.06014	2.15041	2.34452
XLOC_016758	MAPRE2	microtubule associated protein RP/EB family member 2	chr18:34976927-35143470		1.34087	0.897687	1.57331	1.11503
XLOC_018393	MATK	megakaryocyte-associated tyrosine kinase	chr19:3777968-3802129		5.98948	6.70011	3.38284	4.70184
XLOC_021386	MATN3	matrilin 3	chr2:19990203-20012694		7.7169	6.47949	4.86756	5.15104
XLOC_024793	MB	myoglobin	chr22:35606763-35637951		15.4016	8.57245	17.2576	10.1337
XLOC_017273	MBP	myelin basic protein	chr18:76974689-77133683		4.32912	2.7496	4.57734	3.35072
XLOC_013607	MC1R,TUBB3	tubulin beta 3 class III	chr16:89913417-89938761		152.02	174.172	81.4607	116.3
XLOC_021678	MCEE	methylmalonyl-CoA epimerase	chr2:71109675-71130264		7.67823	5.68185	11.3582	7.57217
XLOC_003615	MCM10	minichromosome maintenance 10 replication initiation factor	chr10:13161553-13211104		12.1325	16.8014	13.9027	18.4114
XLOC_005313	MDK	midkine (neurite growth-promoting factor 2)	chr11:46380783-46383837		90.4396	76.7786	65.6184	55.3875
XLOC_006736	ME3	malic enzyme 3, NADP(+)-dependent, mitochondrial	chr11:86431589-86672636		0.105908	0.484016	0.285307	0.496077
XLOC_008880	MED13L	mediator complex subunit 13-like	chr12:115953871-116277338		22.7495	35.5583	23.8522	31.1142
XLOC_012191	MEIS2	Meis homeobox 2	chr15:36889203-37101299		3.07016	2.14892	3.65526	2.54401
XLOC_012838	METRN	meteorin, glial cell differentiation regulator	chr16:715114-719655		53.2589	38.1556	34.0076	31.5383
XLOC_007448	METTL7A	methyltransferase like 7A	chr12:50923471-50932517		2.65556	1.92856	5.39207	3.7379
XLOC_002903	MEX3A	mex-3 RNA binding family member A	chr1:156072012-156081998		3.63477	3.25381	2.44487	2.39044
XLOC_018346	MEX3D	mex-3 RNA binding family member D	chr19:1554668-1568058		17.7009	14.0655	10.6552	11.582
XLOC_000435	MFSD2A	major facilitator superfamily domain containing 2A	chr1:39955111-39969968		0.772729	1.30881	0.528349	0.968667
XLOC_026641	MGLL	monoglyceride lipase	chr3:127689061-127823250		15.3862	12.6431	9.16181	8.31316
XLOC_008234	MGP	matrix Gla protein	chr12:14803571-14906586		47.2246	93.4022	56.2841	122.272
XLOC_005145	MICAL2	microtubule associated monooxygenase, calponin and LIM domain containing 2	chr11:12110575-12263790		3.98103	5.72502	2.47241	3.72611
XLOC_030930	MICB	MHC class I polypeptide-related sequence B	chr6:31494880-31511124		7.03	7.80621	4.80787	5.13106
XLOC_039450	MID1	midline 1	chrX:10445309-10833690		0.239748	0.346112	0.526875	0.512582
XLOC_022555	MIR1292,NOP56,SNORD110,SNORD56,SNORD86	NOP56 ribonucleoprotein	chr20:2652531-2658393		53.0887	70.5586	42.7286	61.0155
XLOC_004131	MIR4680,PDCD4	programmed cell death 4 (neoplastic transformation inhibitor)	chr10:110868889-110919366		21.7016	19.3148	29.8184	28.2462
XLOC_016702	MIR4741,RBBP8	retinoblastoma binding protein 8	chr18:22699480-23026488		16.4345	19.5988	21.9831	26.6849
XLOC_022094	MIR4785,RBMS1	RNA binding motif, single stranded interacting protein 1	chr2:160272150-160493807		12.2404	14.1235	18.8074	17.5789
XLOC_027943	MIR4800,MXD4	MAX dimerization protein 4	chr4:2247431-2262022		19.3797	10.9586	15.4848	10.0776
XLOC_007592	MIR6125,USP15	ubiquitin specific peptidase 15	chr12:61708247-62417431		53.6498	62.1285	38.4474	40.3482
XLOC_038078	MIR6852,TLN1	talin 1	chr9:35696947-35749228		19.444	17.8436	10.6363	9.91455
XLOC_023612	MIR99AHG	mir-99a-let-7c cluster host gene	chr21:16070521-16627195		6.12922	3.70882	10.9707	6.99347
XLOC_008697	MKRN9P	makorin ring finger protein 9, pseudogene	chr12:87782885-87784711		0.81971	1.35025	0.743757	0.608309
XLOC_016080	MMD	monocyte to macrophage differentiation-associated	chr17:55392612-55421980		5.6219	3.5012	5.15272	3.15267
XLOC_013346	MMP15	matrix metallopeptidase 15	chr16:58025377-58046900		8.8096	7.37729	6.32314	5.32108
XLOC_036814	MMP16	matrix metallopeptidase 16	chr8:88032008-88737134		1.71085	0.989192	1.39434	0.700165
XLOC_015938	MPP3	membrane protein, palmitoylated 3	chr17:43800798-43833179		2.54819	3.7237	2.21853	2.76139
XLOC_001342	MR1	major histocompatibility complex, class I-related	chr1:181033424-181061938		2.91499	2.77901	4.35541	3.87355
XLOC_022345	MREG,PECR	peroxisomal trans-2-enoyl-CoA reductase	chr2:215942590-216102783		28.3013	48.5796	29.0373	51.291
XLOC_014850	MRM1	mitochondrial rRNA methyltransferase 1	chr17:36601595-36608971		3.5761	4.61721	2.86565	3.81716
XLOC_000213	MRTO4	MRT4 homolog, ribosome maturation factor	chr1:19251580-19260128		25.3037	34.4562	22.327	30.4837
XLOC_013310	MT2A	metallothionein 2A	chr16:56608565-56609497		46.0548	47.057	29.6738	32.3166
XLOC_016640	MTCL1	microtubule crosslinking factor 1	chr18:8695855-8832778		4.32368	3.03321	2.09401	2.13868
XLOC_031494	MTHFD1L	methylenetetrahydrofolate dehydrogenase (NADP+ dependent) 1-like	chr6:150865678-151228457		19.9171	23.8386	14.7152	20.2755
XLOC_035678	MTMR9	myotubularin related protein 9	chr8:11284490-11328146		3.24593	3.19322	5.53037	5.64508
XLOC_020356	MXD1	MAX dimerization protein 1	chr2:69915040-69942944		9.38714	14.5207	8.80512	14.1653
XLOC_018199	MYADM	myeloid-associated differentiation marker	chr19:53854580-53876437		11.2252	10.0536	6.20046	6.49134
XLOC_031429	MYB	v-myb avian myeloblastosis viral oncogene homolog	chr6:135181314-135219173		9.1609	16.926	8.27483	15.2605
XLOC_015454	MYBBP1A	MYB binding protein (P160) 1a	chr17:4497393-4555386		11.8667	16.2472	9.57364	12.9947
XLOC_036712	MYBL1	v-myb avian myeloblastosis viral oncogene homolog-like 1	chr8:66562174-66613294		1.5755	4.13086	2.10463	5.36447
XLOC_036234	MYC	v-myc avian myelocytomatosis viral oncogene homolog	chr8:127735433-127741434		36.5158	50.0264	22.8751	37.7883
XLOC_005603	MYEOV	myeloma overexpressed	chr11:69294137-69367415		2.34816	4.32489	1.18866	2.71188
XLOC_020953	MYO1B	myosin IB	chr2:191229164-191425389		74.3965	55.281	59.0153	43.5895
XLOC_027303	N4BP2	NEDD4 binding protein 2	chr4:40042916-40158252		4.89983	4.48497	7.0447	6.07199
XLOC_029601	N4BP3	NEDD4 binding protein 3	chr5:178113554-178126106		16.5405	10.8602	8.94991	5.91984
XLOC_025897	NAALADL2	N-acetylated alpha-linked acidic dipeptidase-like 2	chr3:174859279-175810552		1.75008	2.10814	5.91544	5.3399
XLOC_007560	NAB2	NGFI-A binding protein 2 (EGR1 binding protein 2)	chr12:57088893-57213351		23.9414	34.9176	21.6836	36.3028
XLOC_016135	NACA2	nascent polypeptide-associated complex alpha subunit 2	chr17:61590432-61591202		0.260557	2.71073	0.259566	0.391343
XLOC_023225	NANP	N-acetylneuraminic acid phosphatase	chr20:25612935-25624012		4.90668	4.65696	3.13919	3.65743
XLOC_039723	NAP1L2	nucleosome assembly protein 1-like 2	chrX:73212300-73214874		4.35767	3.53271	6.78823	6.37017
XLOC_027118	NAT8L	N-acetyltransferase 8 like	chr4:2059511-2069089		1.68998	1.85741	0.800088	1.19714
XLOC_015661	NATD1	N-acetyltransferase domain containing 1	chr17:21238870-21253266		1.46801	0.779482	1.20017	0.696447
XLOC_005188	NAV2	neuron navigator 2	chr11:19350723-20121601		1.44033	2.82434	1.86528	3.56783
XLOC_009195	NBEA	neurobeachin	chr13:34942286-35673022		2.71184	1.71716	2.40607	1.57352
XLOC_002574	NBPF4	neuroblastoma breakpoint family member 4	chr1:108223340-108244081		0.52989	1.18546	0.677845	1.61066
XLOC_023633	NCAM2	neural cell adhesion molecule 2	chr21:20998314-21543329		11.6467	9.58381	17.9164	15.4723
XLOC_026867	NCEH1	neutral cholesterol ester hydrolase 1	chr3:172630644-172711218		4.74015	4.0895	10.6591	8.6182
XLOC_002336	NDC1	NDC1 transmembrane nucleoporin	chr1:53765460-53838552		11.4135	14.0476	7.41937	9.20034
XLOC_016603	NDC80	NDC80 kinetochore complex component	chr18:2571510-2616635		12.7968	11.7953	18.2086	16.8443
XLOC_032184	NDUFAF4	NADH:ubiquinone oxidoreductase complex assembly factor 4	chr6:96889310-96897891		6.71415	8.1073	5.15452	7.08924
XLOC_036077	NECAB1	N-terminal EF-hand calcium binding protein 1	chr8:90791692-90985257		14.6484	13.6903	22.1422	22.0893
XLOC_031669	NEDD9	neural precursor cell expressed, developmentally down-regulated 9	chr6:11173451-11382348		18.7864	15.5692	12.2906	10.197
XLOC_008542	NEMP1	nuclear envelope integral membrane protein 1	chr12:57055642-57078791		11.9802	17.1017	15.8426	19.8361
XLOC_002919	NES	nestin	chr1:156668762-156677397		3.29539	3.85909	2.46113	2.91015
XLOC_010798	NFKBIA	nuclear factor of kappa light polypeptide gene enhancer in B-cells inhibitor, alpha	chr14:35401509-35404754		195.389	163.976	138.049	117.748
XLOC_031697	NHLRC1	NHL repeat containing E3 ubiquitin protein ligase 1	chr6:18120486-18122620		2.12433	2.67466	1.53667	1.80558
XLOC_038784	NHS	NHS actin remodeling regulator	chrX:17375419-17735993		2.19414	1.48552	1.7959	1.20164
XLOC_021947	NIFK	nucleolar protein interacting with the FHA domain of MKI67	chr2:121649649-121736927		32.603	41.3338	23.2461	32.5497
XLOC_002133	NKAIN1	Na+/K+ transporting ATPase interacting 1	chr1:31179744-31239887		1.77701	1.76655	0.523988	0.425791
XLOC_015749	NLE1	notchless homolog 1 (Drosophila)	chr17:35121611-35142315		6.44698	9.34146	5.26453	7.87584
XLOC_014206	NOB1	NIN1/RPN12 binding protein 1 homolog	chr16:69727012-69754968		24.1745	28.9311	18.803	25.2029
XLOC_004085	NOLC1	nucleolar and coiled-body phosphoprotein 1	chr10:102152175-102163871		48.1783	62.3948	34.1957	50.1214
XLOC_008119	NOP2	NOP2 nucleolar protein	chr12:6556862-6568691		27.4675	36.6364	23.0064	30.3091
XLOC_034682	NOS3	nitric oxide synthase 3	chr7:150991055-151024499		0.279355	0.324041	0.794013	0.447742
XLOC_038593	NOTCH1	notch 1	chr9:136494443-136545786		6.25908	6.24355	3.96455	5.0515
XLOC_020546	NPAS2	neuronal PAS domain protein 2	chr2:100820150-100996829		4.13782	3.47874	2.40936	2.35185
XLOC_013015	NPIPA1,NPIPA7,PKD1P1	polycystin 1, transient receptor potential channel interacting pseudogene 1	chr16:16317443-16350608		1.32282	1.5055	0.960582	1.1859
XLOC_027593	NPNT	nephronectin	chr4:105552619-106022478		22.1462	13.2341	19.7972	11.5663
XLOC_001091	NPR1	natriuretic peptide receptor 1	chr1:153678687-153693992		0.892615	1.15872	0.455292	0.586882
XLOC_028885	NPR3	natriuretic peptide receptor 3	chr5:32689069-32791724		0.197166	0.538799	0.215344	0.274126
XLOC_028569	NPY1R	neuropeptide Y receptor Y1	chr4:163323960-163351934		7.32571	24.2161	11.0717	40.34
XLOC_025192	NR1D2	nuclear receptor subfamily 1 group D member 2	chr3:23945259-23980618		8.89493	6.97616	10.8648	9.01657
XLOC_001424	NR5A2	nuclear receptor subfamily 5 group A member 2	chr1:200027601-200177424		1.2631	3.32525	1.37978	3.66839
XLOC_023870	NRIP1	nuclear receptor interacting protein 1	chr21:14818842-15065000		41.2866	56.469	49.1193	68.7531
XLOC_021019	NRP2	neuropilin 2	chr2:205681989-205798133		0.708138	0.571637	0.363503	0.205352
XLOC_008789	NT5DC3	5'-nucleotidase domain containing 3	chr12:103770452-103841197		2.73658	3.77226	2.48526	3.74734
XLOC_031224	NT5E	5'-nucleotidase ecto	chr6:85449583-85495791		0.873413	0.400006	0.796428	0.457555
XLOC_014588	NTN1	netrin 1	chr17:9021541-9244000		3.55838	4.47767	2.69434	3.49446
XLOC_008739	NTN4	netrin 4	chr12:95649254-95791152		5.48655	4.90769	3.8396	3.18898
XLOC_008800	NUAK1	NUAK family, SNF1-like kinase, 1	chr12:106063339-106140033		8.00019	5.86576	6.29062	4.13866
XLOC_009254	NUDT15	nudix hydrolase 15	chr13:48037566-48047222		24.9878	23.9149	10.799	11.8382
XLOC_013494	NUDT7	nudix hydrolase 7	chr16:77722491-77743000		11.8397	6.71919	10.9025	7.23321
XLOC_001232	NUF2	NUF2, NDC80 kinetochore complex component	chr1:163111120-163355764		9.5008	12.5051	14.5185	15.7729
XLOC_015398	NXN	nucleoredoxin	chr17:799312-979758		1.36723	1.17372	0.771114	0.652579
XLOC_005915	OAF	out at first homolog	chr11:120211038-120230332		2.1539	1.79631	1.15998	1.3466
XLOC_037846	OLFM1	olfactomedin 1	chr9:135075242-135121184		10.1802	15.8183	6.30846	12.9584
XLOC_037724	OLFML2A	olfactomedin like 2A	chr9:124777157-124814891		1.92116	1.14272	1.63079	1.15454
XLOC_000883	OLFML3	olfactomedin like 3	chr1:113979390-113982254		3.1118	5.52381	1.91088	2.66682
XLOC_039682	OPHN1	oligophrenin 1	chrX:68042343-68433913		3.23981	2.3072	3.6395	2.35593
XLOC_020368	OR7E91P	olfactory receptor family 7 subfamily E member 91 pseudogene	chr2:71024074-71029930		0.336501	0.310834	0.990124	0.584705
XLOC_002321	ORC1	origin recognition complex subunit 1	chr1:52372828-52404471		5.94055	9.25495	7.20146	8.88823
XLOC_017068	OSBPL1A	oxysterol binding protein like 1A	chr18:24138955-24397880		12.6858	9.38462	14.6934	11.294
XLOC_016001	OSBPL7	oxysterol binding protein like 7	chr17:47807366-47821834		6.57235	6.92895	5.55617	4.6075
XLOC_022830	OSER1-AS1	OSER1 antisense RNA 1 (head to head)	chr20:44210959-44226027		1.13904	0.587036	1.7078	1.24166
XLOC_008057	P2RX2	purinergic receptor P2X 2	chr12:132618779-132622973		2.51122	1.40147	3.26184	1.29387
XLOC_005647	P2RY6	pyrimidinergic receptor P2Y6	chr11:73264504-73298625		1.13233	0.787095	1.84388	1.14338
XLOC_026801	PA2G4P4	proliferation-associated 2G4 pseudogene 4	chr3:156747342-156817062		16.2739	26.3839	15.7659	20.1346
XLOC_028437	PABPC4L	poly(A) binding protein, cytoplasmic 4-like	chr4:134196333-134201748		1.0546	0.909868	2.00322	1.62369
XLOC_000199	PADI3	peptidyl arginine deiminase, type III	chr1:17249097-17284232		0.495367	1.01454	0.697771	0.946218
XLOC_017312	PALM	paralemmin	chr19:708952-748330		6.35409	4.11882	3.4699	3.06411
XLOC_018583	PALM3	paralemmin 3	chr19:14053366-14059159		9.05661	4.90733	12.8967	6.71944
XLOC_031929	PANDAR	promoter of CDKN1A antisense DNA damage activated RNA	chr6:36673620-36675126		0.871501	1.77992	0.833395	0.896618
XLOC_030458	PANK3	pantothenate kinase 3	chr5:168548494-168579609		45.342	41.6563	25.3715	24.8691
XLOC_003969	PAPSS2	3'-phosphoadenosine 5'-phosphosulfate synthase 2	chr10:87607984-87747705		18.9028	23.5406	27.3317	34.5354
XLOC_022907	PARD6B	par-6 family cell polarity regulator beta	chr20:50731543-50756795		121.924	103.819	157.733	150.663
XLOC_028947	PARP8	poly(ADP-ribose) polymerase family member 8	chr5:50665898-50846522		4.30983	3.43728	5.21686	4.60979
XLOC_030322	PCDH1	protocadherin 1	chr5:141853110-141879246		14.4101	12.2707	9.24506	7.69357
XLOC_027689	PCDH10	protocadherin 10	chr4:133149289-133208606		0.717231	0.533548	1.05293	0.760397
XLOC_039102	PCDH11X	protocadherin 11 X-linked	chrX:91779260-92623229		0.931296	1.2393	1.5295	1.86868
XLOC_009304	PCDH17	protocadherin 17	chr13:57631654-57729311		0.344315	0.183824	0.900412	0.344597
XLOC_036645	PCMTD1	protein-L-isoaspartate (D-aspartate) O-methyltransferase domain containing 1	chr8:51817574-51899186		7.47333	5.65399	11.1633	8.19773
XLOC_039602	PCSK1N	proprotein convertase subtilisin/kexin type 1 inhibitor	chrX:48831091-48835638		11.5194	6.94941	6.99503	6.77562
XLOC_004105	PDCD11	programmed cell death 11	chr10:103396649-103446292		19.2507	25.1028	16.4374	23.1624
XLOC_020544	PDCL3	phosducin like 3	chr2:100562955-100576739		16.6434	21.4164	14.1037	17.7046
XLOC_025552	PDCL3P4	phosducin-like 3 pseudogene 4	chr3:101712433-101713416		3.4131	5.98811	3.33122	3.29496
XLOC_028392	PDE5A	phosphodiesterase 5A	chr4:119454782-119628826		4.4542	2.25415	4.29501	1.92713
XLOC_012822	PDIA2	protein disulfide isomerase family A member 2	chr16:283117-287215		1.07961	1.98193	0.741292	1.20781
XLOC_035210	PDK4	pyruvate dehydrogenase kinase 4	chr7:95583496-95596613		1.81245	1.01111	1.46391	0.862269
XLOC_030517	PDLIM7	PDZ and LIM domain 7	chr5:177483393-177511274		43.5572	43.9475	28.3429	32.4667
XLOC_002722	PDZK1	PDZ domain containing 1	chr1:145670851-145708148		2.25556	7.8475	5.75531	10.4034
XLOC_021627	PELI1	pellino E3 ubiquitin protein ligase 1	chr2:64092651-64252859		2.26824	2.43229	1.51878	1.59328
XLOC_014577	PFAS	phosphoribosylformylglycinamidine synthase	chr17:8224820-8270491		5.48615	7.40092	4.86609	6.73012
XLOC_003576	PFKFB3	6-phosphofructo-2-kinase/fructose-2,6-biphosphatase 3	chr10:6144879-6235545		27.934	26.8059	16.5311	18.002
XLOC_003416	PGBD5	piggyBac transposable element derived 5	chr1:230314481-230425928		1.80935	2.18067	1.14932	1.40005
XLOC_018616	PGLYRP2	peptidoglycan recognition protein 2	chr19:15468644-15498956		0.580539	0.325386	1.21837	0.382943
XLOC_006666	PGM2L1	phosphoglucomutase 2-like 1	chr11:74330311-74485742		4.24664	2.74035	4.31781	2.99233
XLOC_006790	PGR	progesterone receptor	chr11:101029623-101159270		1.86683	6.79755	2.74376	9.99189
XLOC_028419	PGRMC2	progesterone receptor membrane component 2	chr4:128269236-128288829		5.90499	5.19252	3.95668	3.83739
XLOC_006082	PHLDA2	pleckstrin homology like domain family A member 2	chr11:2928272-2929420		19.2499	18.3355	12.2142	15.298
XLOC_012394	PIF1	PIF1 5'-to-3' DNA helicase	chr15:64815629-64825668		2.39904	2.75868	3.87984	3.68092
XLOC_002284	PIK3R3	phosphoinositide-3-kinase regulatory subunit 3	chr1:46040139-46185962		26.5681	20.5592	22.4149	16.1413
XLOC_031026	PIM1	Pim-1 proto-oncogene, serine/threonine kinase	chr6:37170145-37175428		7.56465	11.8176	7.58215	13.1278
XLOC_006591	PITPNM1	phosphatidylinositol transfer protein, membrane associated 1	chr11:67491767-67506263		6.98165	4.79602	5.45845	3.83425
XLOC_014279	PKD1L2	polycystin 1 like 2 (gene/pseudogene)	chr16:81100878-81220370		1.40684	0.752459	1.53397	0.865277
XLOC_036163	PKHD1L1	polycystic kidney and hepatic disease 1 (autosomal recessive)-like 1	chr8:109362476-109531271		0.177272	0.129451	0.7075	0.451964
XLOC_031372	PKIB	protein kinase (cAMP-dependent, catalytic) inhibitor beta	chr6:122471916-122726373		85.6141	157.061	125.326	214.51
XLOC_001434	PKP1	plakophilin 1	chr1:201283451-201332993		4.4441	6.60805	5.01267	7.61259
XLOC_012239	PLA2G4F	phospholipase A2 group IVF	chr15:42139033-42156641		4.08289	3.81172	6.43424	5.77796
XLOC_018938	PLAUR	plasminogen activator, urokinase receptor	chr19:43646094-43670346		2.09146	3.21535	1.60713	2.18941
XLOC_022600	PLCB1	phospholipase C beta 1	chr20:8114452-8968360		5.84069	4.3766	7.97941	6.42304
XLOC_003230	PLEKHA6	pleckstrin homology domain containing A6	chr1:204218850-204377665		8.02496	6.79259	10.3519	7.45565
XLOC_007155	PLEKHG6	pleckstrin homology and RhoGEF domain containing G6	chr12:6310435-6328506		9.93186	7.58252	11.4373	8.59324
XLOC_020231	PLEKHH2	pleckstrin homology, MyTH4 and FERM domain containing H2	chr2:43637299-43767987		3.21184	2.24297	3.31197	2.05678
XLOC_000018	PLEKHN1	pleckstrin homology domain containing N1	chr1:966496-982117		1.80087	1.94165	1.00631	1.1574
XLOC_001012	PLEKHO1	pleckstrin homology domain containing O1	chr1:150149433-150164720		8.12828	9.36147	5.02262	6.59468
XLOC_029917	PLK2	polo like kinase 2	chr5:58453982-58460139		82.9831	69.778	64.8304	50.3464
XLOC_000501	PLK3	polo like kinase 3	chr1:44800363-44807285		2.11121	1.93766	1.03467	1.30112
XLOC_035271	PLOD3	procollagen-lysine, 2-oxoglutarate 5-dioxygenase 3	chr7:101205976-101224190		81.8203	94.5446	62.9473	72.4623
XLOC_035426	PLXNA4	plexin A4	chr7:132123331-132648688		0.257908	0.473217	0.220243	0.453298
XLOC_016851	PMAIP1	phorbol-12-myristate-13-acetate-induced protein 1	chr18:59899959-59904306		7.02097	7.24808	8.60881	11.0732
XLOC_023460	PMEPA1	prostate transmembrane protein, androgen induced 1	chr20:57648391-57712780		33.6809	23.4117	21.5983	19.0734
XLOC_038627	PNPLA7	patatin like phospholipase domain containing 7	chr9:137459951-137550569		1.47989	1.10424	1.42096	0.829033
XLOC_031239	PNRC1	proline rich nuclear receptor coactivator 1	chr6:89080709-89085160		28.531	17.3329	21.3286	15.7943
XLOC_025679	PODXL2	podocalyxin like 2	chr3:127629158-127672810		15.8842	17.1854	11.1402	12.9686
XLOC_025623	POGLUT1	protein O-glucosyltransferase 1	chr3:119468937-119494707		5.85554	6.91892	4.59942	5.66379
XLOC_026593	POLQ	polymerase (DNA directed), theta	chr3:121431425-121546641		6.58348	8.47637	9.54823	9.87432
XLOC_020619	POLR1B	polymerase (RNA) I polypeptide B	chr2:112541914-112577152		16.1428	20.7514	13.3571	17.3018
XLOC_037364	POLR1E	polymerase (RNA) I polypeptide E	chr9:37485934-37503697		15.0576	20.3869	13.1708	18.9162
XLOC_034968	POLR2J4	polymerase (RNA) II (DNA directed) polypeptide J4, pseudogene	chr7:43926435-44019194		0.421768	0.347676	0.932632	1.4596
XLOC_013068	POLR3E	polymerase (RNA) III (DNA directed) polypeptide E (80kD)	chr16:22297374-22335103		19.0521	19.6173	10.5694	11.2957
XLOC_036112	POP1	POP1 homolog, ribonuclease P/MRP subunit	chr8:98117292-98159841		7.51909	10.7224	7.09974	10.3931
XLOC_002357	PPAP2B	Phosphatidic Acid Phosphatase Type 2B	chr1:56494746-56645301		1.72804	1.88983	3.10013	3.1173
XLOC_024523	PPARA	peroxisome proliferator activated receptor alpha	chr22:46150551-46243756		0.463776	0.229137	0.594625	0.318361
XLOC_029423	PPARGC1B	PPARG coactivator 1 beta	chr5:149730251-149855022		1.23141	1.29451	0.699045	0.862946
XLOC_005110	PPFIBP2	PPFIA binding protein 2	chr11:7513297-7657127		4.24771	2.72517	4.26378	2.59186
XLOC_003919	PPIF	peptidylprolyl isomerase F	chr10:79347463-79355337		39.0594	53.9885	31.9967	51.735
XLOC_013744	PPL	periplakin	chr16:4882506-5097820		25.4229	17.9587	24.6297	16.7688
XLOC_028276	PPM1K	protein phosphatase, Mg2+/Mn2+ dependent 1K	chr4:88257608-88284831		1.12557	2.56879	3.04054	5.18641
XLOC_006514	PPP1R14B	protein phosphatase 1 regulatory inhibitor subunit 14B	chr11:64244478-64249494		123.091	123.654	69.2826	77.7433
XLOC_020921	PPP1R1C	protein phosphatase 1 regulatory inhibitor subunit 1C	chr2:181954240-182131398		2.48052	2.86171	7.35107	7.21336
XLOC_028317	PPP3CA	protein phosphatase 3 catalytic subunit alpha	chr4:101023408-101348883		48.1874	41.0323	63.144	55.922
XLOC_004084	PPRC1	peroxisome proliferator-activated receptor gamma, coactivator-related 1	chr10:102132993-102150333		11.2561	14.0224	9.1085	12.2479
XLOC_002744	PRKAB2	protein kinase AMP-activated non-catalytic subunit beta 2	chr1:147155105-147172589		7.80324	8.83963	12.098	11.8735
XLOC_010721	PRMT5	protein arginine methyltransferase 5	chr14:22919455-22929585		48.2448	63.1101	41.3221	54.3261
XLOC_001019	PRPF3	pre-mRNA processing factor 3	chr1:150321478-150353228		118.62	143.074	92.807	101.291
XLOC_033998	PRR15	proline rich 15	chr7:29563810-29567295		13.5357	9.58978	11.1418	7.16407
XLOC_001282	PRRC2C	proline rich coiled-coil 2C	chr1:171485526-171593511		30.3148	34.6011	23.0638	24.4335
XLOC_026095	PRRT3	proline rich transmembrane protein 3	chr3:9945541-9954787		11.0268	7.23073	8.46548	6.02474
XLOC_005724	PRSS23	protease, serine 23	chr11:86791058-86955398		66.0238	224.138	91.3922	245.923
XLOC_038387	PTBP3	polypyrimidine tract binding protein 3	chr9:112217714-112333664		52.3407	51.0032	29.3277	32.4485
XLOC_003630	PTER	phosphotriesterase related	chr10:16436942-16522005		4.26224	3.39232	5.39806	4.66483
XLOC_028922	PTGER4	prostaglandin E receptor 4	chr5:40679929-40693736		6.14197	3.9318	4.94711	3.03647
XLOC_038381	PTGR1	prostaglandin reductase 1	chr9:111525158-111599855		78.083	68.2535	124.008	101.458
XLOC_008290	PTHLH	parathyroid hormone-like hormone	chr12:27958083-27972705		0.6708	1.41728	0.815314	1.41172
XLOC_031066	PTK7	protein tyrosine kinase 7 (inactive)	chr6:43076267-43161720		17.2696	16.8144	11.3105	11.6325
XLOC_031155	PTP4A1	protein tyrosine phosphatase type IVA, member 1	chr6:63521760-63583588		15.3144	17.9222	8.58045	11.3622
XLOC_011098	PTPN21	protein tyrosine phosphatase, non-receptor type 21	chr14:88465777-88554779		3.82869	3.24549	2.57855	2.11579
XLOC_035566	PTPRN2	protein tyrosine phosphatase, receptor type N2	chr7:157539051-158587802		1.30623	0.907638	0.810168	0.539588
XLOC_015896	PTRF	polymerase I and transcript release factor	chr17:42402448-42423320		2.45059	1.93449	1.30595	1.25252
XLOC_029484	PTTG1	pituitary tumor-transforming 1	chr5:160421806-160428744		47.4922	54.4576	70.0314	74.7992
XLOC_039442	PUDP	pseudouridine 5'-phosphatase	chrX:7048919-7148190		12.8407	11.9368	17.6636	18.5425
XLOC_008041	PUS1	pseudouridylate synthase 1	chr12:131924735-131943861		19.2104	24.4494	14.4781	21.401
XLOC_035299	PUS7	pseudouridylate synthase 7 (putative)	chr7:105439660-105522267		22.5487	26.8258	16.8344	22.3654
XLOC_021293	PXDN	peroxidasin	chr2:1631886-1744852		32.196	30.5763	22.6122	21.4617
XLOC_012339	PYGO1	pygopus family PHD finger 1	chr15:55538886-55588852		0.53213	0.611131	0.287455	0.351906
XLOC_031549	QKI	QKI, KH domain containing, RNA binding	chr6:163413999-163578596		11.2149	10.052	5.82672	6.02646
XLOC_017503	QTRT1	queuine tRNA-ribosyltransferase 1	chr19:10701435-10713437		14.0389	18.0979	11.6925	14.4677
XLOC_004871	RAB11FIP2	RAB11 family interacting protein 2 (class I)	chr10:118004915-118210153		2.22158	2.63692	3.57827	3.88577
XLOC_009892	RAB20	RAB20, member RAS oncogene family	chr13:110523065-110561737		12.7637	8.59459	9.83339	7.27577
XLOC_012881	RAB26	RAB26, member RAS oncogene family	chr16:2148143-2154161		12.0459	7.24564	10.0204	5.87619
XLOC_016819	RAB27B	RAB27B, member RAS oncogene family	chr18:54717859-54898083		27.0702	16.2445	28.9115	17.7545
XLOC_016646	RAB31	RAB31, member RAS oncogene family	chr18:9708230-9862556		33.6068	40.908	40.8756	58.3053
XLOC_003252	RAB7B	RAB7B, member RAS oncogene family	chr1:205913047-206003466		0.19538	0.319678	0.18715	0.521985
XLOC_007144	RAD51AP1	RAD51 associated protein 1	chr12:4538783-4560048		6.76732	9.20981	11.1507	12.4171
XLOC_028891	RAI14	retinoic acid induced 14	chr5:34656327-34832627		7.59432	10.4416	8.62848	13.3037
XLOC_034079	RAMP3	receptor (G protein-coupled) activity modifying protein 3	chr7:45157767-45186302		0.525935	3.08362	1.11518	4.16167
XLOC_002022	RAP1GAP	RAP1 GTPase activating protein	chr1:21596214-21669363		10.0247	5.27696	9.97412	5.49665
XLOC_025815	RAP2B	RAP2B, member of RAS oncogene family	chr3:153162211-153170624		11.8871	10.9145	7.3644	7.4218
XLOC_009919	RASA3	RAS p21 protein activator 3	chr13:113977782-114132620		4.56164	3.90725	3.15853	2.72672
XLOC_015610	RASD1	RAS, dexamethasone-induced 1	chr17:17494438-17496395		3.26985	2.49387	1.08755	0.918696
XLOC_004477	RASGEF1A	RasGEF domain family member 1A	chr10:43194532-43266919		0.55812	0.682289	0.279088	0.416027
XLOC_023094	RASSF2	Ras association domain family member 2	chr20:4780022-4823645		2.27492	1.1536	1.02181	0.612558
XLOC_023490	RBBP8NL	RBBP8 N-terminal like	chr20:62410236-62427573		6.62689	5.68055	8.58858	6.99675
XLOC_024795	RBFOX2	RNA binding protein, fox-1 homolog (C. elegans) 2	chr22:35738735-36028537		6.03133	5.25275	8.03839	7.39192
XLOC_013288	RBL2	retinoblastoma-like 2	chr16:53433976-53504411		19.7342	15.5073	23.2949	15.6121
XLOC_025366	RBM15B	RNA binding motif protein 15B	chr3:51391267-51500002		11.3504	10.5182	7.29445	7.90873
XLOC_030760	RBM24	RNA binding motif protein 24	chr6:17281577-17293875		3.48197	7.57906	3.84465	7.89813
XLOC_022951	RBM38	RNA binding motif protein 38	chr20:57384159-57409333		23.8017	23.8421	13.2688	18.145
XLOC_000106	RBP7	retinol binding protein 7	chr1:9997196-10016020		2.01815	3.66922	1.56159	2.12274
XLOC_037232	RCL1	RNA terminal phosphate cyclase-like 1	chr9:4792833-4885917		15.5829	19.3599	12.8945	18.0358
XLOC_038782	REPS2	RALBP1 associated Eps domain containing 2	chrX:16946690-17153280		1.38347	1.12643	1.69889	1.59533
XLOC_008237	RERG	RAS-like, estrogen-regulated, growth inhibitor	chr12:15107781-15598331		10.1076	15.7749	13.7607	21.7733
XLOC_003740	RET	ret proto-oncogene	chr10:43077068-43130351		24.0248	37.5535	25.2329	32.9186
XLOC_003125	RGS16	regulator of G-protein signaling 16	chr1:182598622-182604413		5.56914	7.30218	3.891	4.11475
XLOC_036878	RGS22	regulator of G-protein signaling 22	chr8:99960935-100131268		0.162075	0.394132	0.24273	0.632133
XLOC_016263	RHBDF2	rhomboid 5 homolog 2 (Drosophila)	chr17:76470890-76501790		7.88432	8.1117	5.39067	5.83643
XLOC_018765	RHPN2	rhophilin, Rho GTPase binding protein 2	chr19:32978591-33064918		17.32	18.9434	12.0829	14.1523
XLOC_023358	RIMS4	regulating synaptic membrane exocytosis 4	chr20:44656450-44810338		5.55678	5.10686	3.55662	3.63981
XLOC_022647	RIN2	Ras and Rab interactor 2	chr20:19886520-20002459		1.85219	1.14755	2.54143	1.3985
XLOC_023583	RNA45S5	RNA, 45S pre-ribosomal 5	chr21:8433221-8446572		34.5873	21.8528	17.582	18.4602
XLOC_008394	RND1	Rho family GTPase 1	chr12:48857132-48865870		5.59999	4.48848	2.73511	2.04719
XLOC_022051	RND3	Rho family GTPase 3	chr2:150468192-150539011		30.9357	24.872	24.96	18.3015
XLOC_021839	RNF149,SNORD89	small nucleolar RNA, C/D box 89	chr2:101271218-101308716		38.2008	46.3525	25.1688	34.7353
XLOC_028476	RNF150	ring finger protein 150	chr4:140859806-141212877		1.54593	0.97437	1.60598	0.978571
XLOC_001804	RNF223	ring finger protein 223	chr1:1070965-1074307		11.5486	13.9268	8.74342	10.8762
XLOC_013685	RNPS1	RNA binding protein S1, serine-rich domain	chr16:2253115-2273418		58.8087	64.9228	41.5813	49.9773
XLOC_000338	RNU11	RNA, U11 small nuclear	chr1:28648599-28648734		142.404	345.973	218.988	216.114
XLOC_024496	RNU12	RNA, U12 small nuclear	chr22:42615244-42615393		70.5794	167.991	76.9756	89.8184
XLOC_000129	RNU5E-1	RNA, U5E small nuclear 1	chr1:11908153-11908272		668.941	1305.76	563.942	637.044
XLOC_000953	RNVU1-14	RNA, variant U1 small nuclear 14	chr1:145281115-145281279		248.427	704.455	360.364	364.25
XLOC_000944	RNVU1-15	RNA, variant U1 small nuclear 15	chr1:144412575-144412740		134.191	264.247	142.064	181.18
XLOC_002683	RNVU1-19	RNA, variant U1 small nuclear 19	chr1:120850818-120850985		101.452	217.697	136.01	160.694
XLOC_002734	RNVU1-6	RNA, variant U1 small nuclear 6	chr1:146052080-146052244		148.001	366.835	200.253	243.118
XLOC_031324	RPF2	ribosome production factor 2 homolog	chr6:110982014-111028263		12.7579	16.1798	9.17074	12.5629
XLOC_004885	RPL21	ribosomal protein L21	chr10:120354660-120355223		147.588	109.766	144.048	171.145
XLOC_026854	RPL22L1	ribosomal protein L22 like 1	chr3:170864874-170870256		31.0758	38.7082	41.1598	52.9937
XLOC_014744	RPL23A,SNORD42A	small nucleolar RNA, C/D box 42A	chr17:28719981-28743455		76.193	102.711	64.2554	80.1915
XLOC_033942	RPL23P8	ribosomal protein L23 pseudogene 8	chr7:20827297-20827820		12.8861	38.5807	13.9565	16.4343
XLOC_026518	RPL24	ribosomal protein L24	chr3:101681089-101686719		128.689	244.743	121.386	137.313
XLOC_037825	RPL7A,SNORD24,SNORD36A	small nucleolar RNA, C/D box 24	chr9:133348213-133351426		206.161	301.361	197.147	229.439
XLOC_028073	RPL9	ribosomal protein L9	chr4:39454123-39458948		5.08543	8.43366	5.42442	7.69263
XLOC_031633	RPP40	ribonuclease P/MRP 40kDa subunit	chr6:4994731-5260950		14.9769	19.7574	9.40771	14.8294
XLOC_030981	RPS18	ribosomal protein S18	chr6:33272074-33276510		97.8767	196.438	105.501	111.644
XLOC_031485	RPS18P9	ribosomal protein S18 pseudogene 9	chr6:149593615-149594584		23.3741	35.2077	24.614	25.67
XLOC_001097	RPS27	ribosomal protein S27	chr1:153990761-153992155		8.81752	12.2853	7.10008	8.8569
XLOC_020009	RPS7	ribosomal protein S7	chr2:3575262-3580919		107.228	164.716	98.2268	115.202
XLOC_020043	RRM2	ribonucleotide reductase regulatory subunit M2	chr2:10122567-10131419		25.1746	34.0323	40.946	52.9779
XLOC_004750	RRP12	ribosomal RNA processing 12 homolog	chr10:97356700-97426076		16.5322	20.6414	13.3201	17.8393
XLOC_011615	RTF1	RTF1 homolog, Paf1/RNA polymerase II complex component	chr15:41408407-41483563		11.6445	10.7661	7.81879	7.3616
XLOC_021697	RTKN	rhotekin	chr2:74425835-74442422		3.03385	4.05907	2.38343	3.00003
XLOC_024639	RTN4R	reticulon 4 receptor	chr22:20241414-20283246		3.01983	2.21643	1.70958	1.8857
XLOC_031094	RUNX2	runt related transcription factor 2	chr6:44809316-45664349		1.26354	1.20506	0.578763	0.75058
XLOC_018038	RUVBL2	RuvB-like AAA ATPase 2	chr19:48993561-49015926		68.5095	81.9266	53.3682	66.5731
XLOC_002811	S100A10	S100 calcium binding protein A10	chr1:151982909-151994238		190.535	179.466	414.114	371.792
XLOC_002841	S100A6	S100 calcium binding protein A6	chr1:153533602-153536244		162.34	156.653	105.61	107.164
XLOC_001084	S100A9	S100 calcium binding protein A9	chr1:153357853-153361027		41.8725	43.6141	28.1464	32.8547
XLOC_027158	S100P	S100 calcium binding protein P	chr4:6693838-6697170		528.446	423.411	362.02	325.229
XLOC_023430	SALL4	spalt-like transcription factor 4	chr20:51784041-51802509		7.88961	3.50561	6.76833	3.31578
XLOC_030245	SAR1B	secretion associated Ras related GTPase 1B	chr5:134601143-134727911		12.0809	11.4766	7.65397	7.70146
XLOC_031479	SASH1	SAM and SH3 domain containing 1	chr6:148237584-148552050		10.4164	6.78733	10.2824	6.7841
XLOC_013110	SBK1	SH3 domain binding kinase 1	chr16:28292518-28323849		1.9751	1.52335	0.979569	0.959172
XLOC_019232	SBK2	SH3 domain binding kinase family member 2	chr19:55529732-55537089		1.05594	0.490016	0.32249	0.264867
XLOC_029079	SCAMP1	secretory carrier membrane protein 1	chr5:78342364-78480739		16.2582	16.1791	8.93427	9.42188
XLOC_033914	SCIN	scinderin	chr7:12570124-12660179		1.2876	0.8402	1.6252	0.792632
XLOC_038787	SCML1	sex comb on midleg-like 1 (Drosophila)	chrX:17737448-17754988		3.61884	4.19895	5.59766	6.25817
XLOC_039485	SCML2	sex comb on midleg-like 2 (Drosophila)	chrX:18239312-18354724		1.48133	1.46219	2.25103	2.6289
XLOC_017766	SCN1B	sodium voltage-gated channel beta subunit 1	chr19:35030687-35040449		28.3209	23.9252	13.9998	12.0857
XLOC_008113	SCNN1A	sodium channel epithelial 1 alpha subunit	chr12:6346842-6391571		24.5176	13.3977	19.8718	8.83196
XLOC_013075	SCNN1G	sodium channel epithelial 1 gamma subunit	chr16:23182718-23216879		0.388604	0.194426	0.85156	0.359655
XLOC_032217	SEC63	SEC63 homolog, protein translocation regulator	chr6:107867755-107959986		3.6526	4.21919	2.44627	2.87718
XLOC_002800	SELENBP1	selenium binding protein 1	chr1:151364301-151372734		47.4605	37.1817	66.2398	42.6817
XLOC_035159	SEMA3E	semaphorin 3E	chr7:83363905-83649163		1.82787	1.522	2.65433	2.07155
XLOC_029716	SEMA5A	semaphorin 5A	chr5:9001773-9546121		2.47472	1.36827	1.94401	1.05212
XLOC_002794	SEMA6C	semaphorin 6C	chr1:151131684-151146664		0.403957	0.218274	0.472572	0.345678
XLOC_028041	SEPSECS	Sep (O-phosphoserine) tRNA:Sec (selenocysteine) tRNA synthase	chr4:25120004-25160582		2.75099	2.2342	3.50848	2.92989
XLOC_021884	SEPT_10	septin 10	chr2:109542796-109614206		1.35281	1.13046	2.38497	2.21803
XLOC_024487	SEPT_3	septin 3	chr22:41976271-41998221		0.996082	0.851862	0.471586	0.663474
XLOC_010447	SERPINA3	serpin peptidase inhibitor, clade A (alpha-1 antiproteinase, antitrypsin), member 3	chr14:94612376-94624055		123.914	148.537	74.7871	108.295
XLOC_031612	SERPINB1	serpin peptidase inhibitor, clade B (ovalbumin), member 1	chr6:2832331-2842049		9.60111	5.65379	9.74677	6.14989
XLOC_016866	SERPINB5	serpin peptidase inhibitor, clade B (ovalbumin), member 5	chr18:63476910-63505085		4.71033	5.73171	3.57913	5.30514
XLOC_022409	SERPINE2	serpin peptidase inhibitor, clade E (nexin, plasminogen activator inhibitor type 1), member 2	chr2:223975047-224039319		0.950502	1.11859	0.559712	0.611825
XLOC_006777	SESN3	sestrin 3	chr11:95150538-95234404		3.23017	2.14704	5.94316	3.64362
XLOC_002509	SETSIP	SET-like protein	chr1:92074435-92075472		1.63469	2.96546	1.39909	1.73854
XLOC_004096	SFXN2	sideroflexin 2	chr10:102714537-102743492		5.79422	11.1277	8.05995	16.968
XLOC_032328	SGK1	serum/glucocorticoid regulated kinase 1	chr6:134169245-134318112		3.84378	10.802	4.71296	15.318
XLOC_036404	SGK223	Homolog Of Rat Pragma Of Rnd2	chr8:8317735-8386498		2.14897	3.23676	1.44576	2.72226
XLOC_027598	SGMS2	sphingomyelin synthase 2	chr4:107824562-107978799		3.11635	2.22698	3.77193	2.91307
XLOC_035721	SH2D4A	SH2 domain containing 4A	chr8:19313569-19396218		5.7853	3.97634	6.6778	4.8538
XLOC_002016	SH2D5	SH2 domain containing 5	chr1:20719731-20732837		1.10288	1.4561	0.567615	0.811121
XLOC_031204	SH3BGRL2	SH3 domain binding glutamate rich protein like 2	chr6:79631282-79703652		7.51759	5.71432	9.22872	6.89899
XLOC_004816	SH3PXD2A	SH3 and PX domains 2A	chr10:103594026-103855543		0.708159	0.501255	0.446204	0.34449
XLOC_030474	SH3PXD2B	SH3 and PX domains 2B	chr5:172325180-172454523		1.35542	1.25509	0.781503	0.877289
XLOC_029395	SH3RF2	SH3 domain containing ring finger 2	chr5:145936562-146081791		1.02297	1.05597	1.98971	1.59618
XLOC_024567	SHANK3	SH3 and multiple ankyrin repeat domains 3	chr22:50674414-50733298		0.933948	0.786335	0.535944	0.483714
XLOC_014037	SHCBP1	SHC SH2-domain binding protein 1	chr16:46580553-46621399		9.44266	10.8748	13.8248	15.0187
XLOC_035557	SHH	sonic hedgehog	chr7:155799983-155812273		40.1245	64.4703	36.5556	59.6647
XLOC_009559	SHISA2	shisa family member 2	chr13:26044596-26051060		4.28957	2.69316	3.75992	3.99094
XLOC_026764	SIAH2	siah E3 ubiquitin protein ligase 2	chr3:150741122-150763477		22.9928	46.8987	26.6226	54.3152
XLOC_023553	SIK1	salt inducible kinase 1	chr21:6111139-6123742		2.41185	1.42022	1.49871	1.21146
XLOC_023725	SIM2	single-minded family bHLH transcription factor 2	chr21:36698772-36749917		1.29737	1.0336	0.60908	0.570285
XLOC_021546	SIX2	SIX homeobox 2	chr2:45005184-45009403		2.79591	1.78879	1.64558	1.38107
XLOC_016808	SKA1	spindle and kinetochore associated complex subunit 1	chr18:50375021-50394173		5.25556	5.82062	8.08506	8.19276
XLOC_007280	SKP1P2	S-phase kinase-associated protein 1 pseudogene 2	chr12:16988746-16990628		1.8882	4.35972	1.83909	1.95223
XLOC_028901	SKP2	S-phase kinase-associated protein 2, E3 ubiquitin protein ligase	chr5:36152042-36184041		6.66911	8.93046	14.607	18.2999
XLOC_028500	SLC10A7	solute carrier family 10 member 7	chr4:146253974-146521971		3.37347	3.12879	5.41394	5.04041
XLOC_002627	SLC16A1	solute carrier family 16 (monocarboxylate transporter), member 1	chr1:112911846-112999496		14.1228	23.6247	8.75352	16.1603
XLOC_032108	SLC17A5	solute carrier family 17 (acidic sugar transporter), member 5	chr6:73593378-73654014		4.59253	4.06777	8.21556	6.57967
XLOC_003043	SLC19A2	solute carrier family 19 (thiamine transporter), member 2	chr1:169463908-169485970		25.0028	32.9838	41.3386	55.0467
XLOC_006300	SLC1A2	solute carrier family 1 (glial high affinity glutamate transporter), member 2	chr11:35251204-35421002		0.39708	0.587468	0.844867	0.960318
XLOC_029279	SLC22A5	solute carrier family 22 (organic cation/carnitine transporter), member 5	chr5:132184875-132395614		8.40571	14.6229	8.61635	18.2206
XLOC_022644	SLC24A3	solute carrier family 24 (sodium/potassium/calcium exchanger), member 3	chr20:19212645-19722937		1.40956	2.32349	1.58124	2.78312
XLOC_026304	SLC25A20	solute carrier family 25 (carnitine/acylcarnitine translocase), member 20	chr3:48856922-48898993		7.99157	6.08492	9.54848	6.73941
XLOC_006049	SLC25A22	solute carrier family 25 (mitochondrial carrier: glutamate), member 22	chr11:790474-805250		7.4603	9.41991	5.78764	7.67786
XLOC_031087	SLC29A1	solute carrier family 29 (equilibrative nucleoside transporter), member 1	chr6:44219504-44234151		19.7352	26.8963	14.8744	21.2129
XLOC_003867	SLC29A3	solute carrier family 29 (equilibrative nucleoside transporter), member 3	chr10:71319252-71363390		21.1301	15.232	24.4057	16.5328
XLOC_033873	SLC29A4	solute carrier family 29 (equilibrative nucleoside transporter), member 4	chr7:5282929-5304073		4.39441	3.38521	2.17386	2.37642
XLOC_032326	SLC2A12	solute carrier family 2 (facilitated glucose transporter), member 12	chr6:133952169-134052651		1.02324	0.628235	2.18362	1.09514
XLOC_038551	SLC2A6	solute carrier family 2 (facilitated glucose transporter), member 6	chr9:133471093-133479154		17.8333	13.5614	10.8581	7.77671
XLOC_005302	SLC35C1	solute carrier family 35 (GDP-fucose transporter), member C1	chr11:45804071-45813016		23.2394	15.8967	19.316	13.0068
XLOC_038291	SLC35D2	solute carrier family 35 (UDP-GlcNAc/UDP-glucose transporter), member D2	chr9:96313436-96383710		18.5391	15.6095	25.0547	20.3522
XLOC_017108	SLC39A6	solute carrier family 39 (zinc transporter), member 6	chr18:36108530-36129394		180.634	238.841	270.19	372.341
XLOC_028321	SLC39A8	solute carrier family 39 (zinc transporter), member 8	chr4:102251040-102450010		20.626	29.2699	26.5541	43.5355
XLOC_003249	SLC41A1	solute carrier family 41 (magnesium transporter), member 1	chr1:205789092-205813748		8.89425	10.5748	4.44583	4.60966
XLOC_003246	SLC45A3	solute carrier family 45 member 3	chr1:205657850-205680502		2.97678	3.34534	2.09735	2.52684
XLOC_009579	SLC46A3	solute carrier family 46 member 3	chr13:28700080-28719013		2.96094	2.52748	3.83908	2.71881
XLOC_039207	SLC6A14	solute carrier family 6 (amino acid transporter), member 14	chrX:116436578-116461458		25.3755	38.5576	41.7358	51.0761
XLOC_000488	SLC6A9	solute carrier family 6 (neurotransmitter transporter, glycine), member 9	chr1:43991358-44115913		1.09603	0.190235	1.59346	0.559594
XLOC_028454	SLC7A11	solute carrier family 7 (anionic amino acid transporter light chain, xc- system), member 11	chr4:138027421-138242349		10.7463	12.0245	18.9494	20.5741
XLOC_035710	SLC7A2	solute carrier family 7 (cationic amino acid transporter, y+ system), member 2	chr8:17497087-17570573		46.3219	57.6808	32.0614	42.1437
XLOC_014821	SLFN5	schlafen family member 5	chr17:35243035-35273655		13.2567	8.84651	17.1101	11.1598
XLOC_009802	SLITRK6	SLIT and NTRK like family member 6	chr13:85792786-85799348		19.4903	14.8064	31.7356	22.2982
XLOC_011787	SMAD3	SMAD family member 3	chr15:67063762-67195195		17.2605	12.2886	13.0911	10.0146
XLOC_037622	SMC2	structural maintenance of chromosomes 2	chr9:104094259-104141419		16.6109	19.0408	24.4341	25.1516
XLOC_013939	SMG1P2	SMG1 pseudogene 2	chr16:29527607-29566219		0.873746	0.717863	0.517981	0.977235
XLOC_034492	SMKR1	small lysine-rich protein 1	chr7:129502478-129512932		6.43277	7.83844	3.90558	5.544
XLOC_022577	SMOX	spermine oxidase	chr20:4120979-4187747		2.98041	4.09668	2.16364	4.02514
XLOC_005092	SMPD1	sphingomyelin phosphodiesterase 1	chr11:6390413-6394998		6.83012	5.01568	7.60969	5.46647
XLOC_014497	SMTNL2	smoothelin-like 2	chr17:4583980-4608319		0.417954	0.946181	0.756599	1.08083
XLOC_010260	SNAPC1	small nuclear RNA activating complex polypeptide 1	chr14:61762356-61796428		5.39774	7.50524	3.75315	4.72318
XLOC_038589	SNAPC4	small nuclear RNA activating complex polypeptide 4	chr9:136375576-136398437		7.46182	9.34683	5.51048	6.78347
XLOC_029236	SNCAIP	synuclein alpha interacting protein	chr5:122311353-122479087		0.357393	0.312609	0.6377	0.430949
XLOC_006492	SNHG1,SNORD25,SNORD27,SNORD28,SNORD31	small nucleolar RNA, C/D box 25	chr11:62851987-62855888		97.7587	148.091	101.167	137.378
XLOC_028808	SNHG18	small nucleolar RNA host gene 18	chr5:9546199-9550297		3.86041	2.24146	3.28895	2.23895
XLOC_012869	SNHG9	small nucleolar RNA host gene 9	chr16:1964995-1965504		92.0157	135.698	83.782	100.253
XLOC_015632	SNORD3B-1	small nucleolar RNA, C/D box 3B-1	chr17:19063919-19064136		8.44848	4.23741	5.70306	34.0614
XLOC_015637	SNORD3C	small nucleolar RNA, C/D box 3C	chr17:19190028-19190245		38.4086	27.462	230.865	60.3304
XLOC_033952	SNORD93	small nucleolar RNA, C/D box 93	chr7:22854177-22861579		1.16869	2.23504	0.970789	2.02132
XLOC_020355	SNRNP27	small nuclear ribonucleoprotein, U4/U6.U5 27kDa subunit	chr2:69893942-69905575		20.0006	23.1496	14.6304	17.0218
XLOC_001470	SNRPE	small nuclear ribonucleoprotein polypeptide E	chr1:203861584-203871152		36.2498	53.3657	31.3195	40.1699
XLOC_007741	SOCS2	suppressor of cytokine signaling 2	chr12:93542462-93583487		9.15857	6.24804	5.814	4.19711
XLOC_010215	SOCS4	suppressor of cytokine signaling 4	chr14:55027125-55049488		15.9357	17.1075	10.7276	11.9764
XLOC_028223	SOWAHB	sosondowah ankyrin repeat domain family member B	chr4:76894928-76897849		5.32185	2.89735	3.86495	2.41975
XLOC_025926	SOX2	SRY-box 2	chr3:180983709-181836880		15.4508	10.363	19.125	12.0134
XLOC_040003	SOX3	SRY-box 3	chrX:140502986-140505060		0.219144	0.807619	0.316475	0.745723
XLOC_033945	SP4	Sp4 transcription factor	chr7:21428042-21514822		2.22578	2.12401	3.25094	2.99934
XLOC_005665	SPCS2	signal peptidase complex subunit 2	chr11:74949246-74979031		4.76004	4.23844	3.02292	3.9093
XLOC_029508	SPDL1	spindle apparatus coiled-coil protein 1	chr5:169583633-169604778		12.4157	14.8253	18.6956	20.1107
XLOC_013605	SPIRE2	spire type actin nucleation factor 2	chr16:89818178-89871319		6.5316	5.21036	6.3064	3.76051
XLOC_002144	SPOCD1	SPOC domain containing 1	chr1:31789129-31816051		0.718912	1.05285	0.588832	0.63713
XLOC_030267	SPOCK1	sparc/osteonectin, cwcv and kazal-like domains proteoglycan (testican) 1	chr5:136975297-137598379		3.36684	4.97666	2.5943	3.86532
XLOC_027664	SPRY1	sprouty RTK signaling antagonist 1	chr4:123396794-123403760		1.28085	0.637356	1.11322	0.53897
XLOC_030326	SPRY4	sprouty RTK signaling antagonist 4	chr5:142310426-142698070		2.09183	1.81411	1.32924	1.22649
XLOC_038255	SPTLC1	serine palmitoyltransferase long chain base subunit 1	chr9:92031133-92115474		68.6955	69.5365	45.8231	49.3227
XLOC_022616	SPTLC3	serine palmitoyltransferase long chain base subunit 3	chr20:13008978-13169103		1.67946	1.32731	3.05264	2.14331
XLOC_031067	SRF	serum response factor	chr6:43171294-43181506		10.7375	12.9157	8.56724	9.59606
XLOC_029234	SRFBP1	serum response factor binding protein 1	chr5:121961960-122078360		11.2991	13.8997	9.23817	10.8887
XLOC_001911	SRM	spermidine synthase	chr1:11054583-11060034		33.6371	43.8478	29.172	38.7363
XLOC_039540	SRPX	sushi-repeat containing protein, X-linked	chrX:38149334-38220924		0.712116	0.659054	0.299261	0.452586
XLOC_020920	SSFA2	sperm specific antigen 2	chr2:181891715-181930738		171.393	193.565	275.235	271.192
XLOC_034664	SSPO	SCO-spondin	chr7:149776041-149833979		0.636425	0.383655	0.712017	0.334159
XLOC_037031	ST3GAL1	ST3 beta-galactoside alpha-2,3-sialyltransferase 1	chr8:133454847-133571940		74.7552	57.4845	65.6681	44.5389
XLOC_030114	ST8SIA4	ST8 alpha-N-acetyl-neuraminide alpha-2,8-sialyltransferase 4	chr5:100806934-100903285		4.03103	3.11387	5.61016	4.2036
XLOC_009609	STARD13	StAR related lipid transfer domain containing 13	chr13:33103134-33676835		2.80419	1.87042	4.45615	3.68426
XLOC_022236	STAT4	signal transducer and activator of transcription 4	chr2:191021525-191151596		0.609292	0.268897	0.550429	0.330589
XLOC_014938	STAT5A	signal transducer and activator of transcription 5A	chr17:42287546-42311943		0.669593	0.742152	0.431654	0.376467
XLOC_030486	STC2	stanniocalcin 2	chr5:173314712-173329503		45.0074	98.8932	46.4421	76.3578
XLOC_020659	STEAP3	STEAP3 metalloreductase	chr2:119223807-119265652		11.5079	11.5194	4.588	5.04618
XLOC_022250	STK17B	serine/threonine kinase 17b	chr2:196133565-196176503		6.567	6.21156	10.1971	9.21139
XLOC_023517	STMN3	stathmin 3	chr20:63639704-63653610		8.99451	8.93035	4.41949	4.63369
XLOC_027873	STOX2	storkhead box 2	chr4:183853430-184023526		1.25296	1.20531	1.93984	1.64852
XLOC_038736	STS	steroid sulfatase (microsomal), isozyme S	chrX:7219430-7354641		2.42755	2.41107	3.82747	4.01266
XLOC_008999	STX2	syntaxin 2	chr12:130789599-130839274		3.61678	4.09096	2.68589	3.14017
XLOC_008190	STYK1	serine/threonine/tyrosine kinase 1	chr12:10618938-10674318		1.31338	1.72369	2.54815	2.45059
XLOC_035987	SULF1	sulfatase 1	chr8:69466623-69660915		2.55346	4.29434	5.62495	7.98277
XLOC_013921	SULT1A1	sulfotransferase family 1A member 1	chr16:28605581-28623625		14.7959	10.118	14.0192	9.47899
XLOC_036930	SYBU	syntabulin	chr8:109573977-109691791		3.0508	3.86766	5.42965	6.14818
XLOC_037537	SYK	spleen tyrosine kinase	chr9:90801679-90898560		8.53753	7.94257	12.1593	11.0514
XLOC_022677	SYNDIG1	synapse differentiation inducing 1	chr20:24469198-24666617		0.308008	0.599495	0.243031	0.741842
XLOC_027645	SYNPO2	synaptopodin 2	chr4:118850687-119061247		0.78588	1.06932	1.36905	1.47964
XLOC_007678	SYT1	synaptotagmin 1	chr12:78863992-79503396		6.34034	6.33211	11.3148	10.7285
XLOC_008321	SYT10	synaptotagmin 10	chr12:33374237-33439819		4.96562	10.344	4.75093	9.81673
XLOC_005567	SYT12	synaptotagmin 12	chr11:67006777-67050863		10.8511	10.7468	6.98474	7.45668
XLOC_031525	SYTL3	synaptotagmin like 3	chr6:158650013-158764876		0.470731	0.399141	0.822575	0.58828
XLOC_039780	SYTL4	synaptotagmin like 4	chrX:100674490-100732148		4.61811	5.49924	7.50506	8.20977
XLOC_038851	SYTL5	synaptotagmin like 5	chrX:38006581-38128820		30.0641	40.7423	45.5609	59.5848
XLOC_039527	TAB3	TGF-beta activated kinase 1/MAP3K7 binding protein 3	chrX:30827441-30975084		6.44546	5.60304	8.55798	7.37792
XLOC_035862	TACC1	transforming acidic coiled-coil containing protein 1	chr8:38728185-38853028		8.25846	6.11293	10.5879	7.70152
XLOC_004194	TACC2	transforming acidic coiled-coil containing protein 2	chr10:121989173-122254545		10.0274	7.70744	5.64864	4.89048
XLOC_002364	TACSTD2	tumor-associated calcium signal transducer 2	chr1:58575422-58577494		90.8405	66.5779	71.3504	54.1051
XLOC_016720	TAF4B	TATA-box binding protein associated factor 4b	chr18:26226882-26391686		3.12563	3.4537	1.99784	3.14979
XLOC_034939	TARP	TCR Gamma Alternate Reading Frame Protein	chr7:38239579-38378637		0.88061	0.230251	1.84859	0.609082
XLOC_027251	TBC1D19	TBC1 domain family member 19	chr4:26576681-26756213		0.87065	0.529215	1.09656	1.00489
XLOC_024529	TBC1D22A	TBC1 domain family member 22A	chr22:46762616-47175699		4.34586	2.9266	4.70926	3.79388
XLOC_026145	TBC1D5	TBC1 domain family member 5	chr3:17157161-17742739		16.7333	15.5846	27.3359	24.4701
XLOC_008874	TBX3	T-box 3	chr12:114670253-114684164		2.79009	1.65503	1.65144	1.09989
XLOC_035493	TCAF1	TRPM8 channel-associated factor 1	chr7:143851367-143902198		7.96696	6.35769	10.256	8.57021
XLOC_004144	TCF7L2	transcription factor 7 like 2	chr10:112950249-113167678		2.22156	1.61522	2.66645	2.07082
XLOC_003840	TET1	tet methylcytosine dioxygenase 1	chr10:68560359-68694482		0.924371	0.878355	1.43608	1.39783
XLOC_027589	TET2	tet methylcytosine dioxygenase 2	chr4:105145874-105352881		12.5832	28.0775	15.284	30.5226
XLOC_003492	TFB2M	transcription factor B2, mitochondrial	chr1:246540560-246566263		10.8753	14.6588	9.52219	11.1952
XLOC_024035	TFF1	trefoil factor 1	chr21:42362281-42366535		2333	3842.58	2184.09	3863.34
XLOC_021670	TGFA	transforming growth factor alpha	chr2:70447279-70554193		1.24502	3.59182	1.03361	3.50368
XLOC_001565	TGFB2,TGFB2-OT1	transforming growth factor beta 2	chr1:218344195-219173788		1.28636	0.572122	0.829395	0.413957
XLOC_029316	TGFBI	transforming growth factor beta induced	chr5:136028894-136063818		16.2675	14.7174	8.02814	7.7194
XLOC_037601	TGFBR1	transforming growth factor beta receptor I	chr9:99104037-99154192		16.2864	15.9438	10.4858	11.7264
XLOC_025210	TGFBR2	transforming growth factor beta receptor II	chr3:30606501-30694141		6.07029	4.30283	8.5776	6.5702
XLOC_023315	TGM2	transglutaminase 2	chr20:38128460-38166578		6.33566	6.87522	3.95812	5.07566
XLOC_006073	TH	tyrosine hydroxylase	chr11:2163928-2171805		1.22113	0.859907	1.78836	1.06829
XLOC_023191	THBD	thrombomodulin	chr20:23045632-23049664		5.08049	4.02908	3.12112	2.62281
XLOC_011580	THBS1	thrombospondin 1	chr15:39581078-39599466		41.4564	64.0019	34.3987	58.6991
XLOC_002810	THEM4	thioesterase superfamily member 4	chr1:151870866-151909885		1.81248	1.81061	2.83487	2.28858
XLOC_029466	THG1L	tRNA-histidine guanylyltransferase 1 like	chr5:157731196-157741448		12.1891	13.562	6.26436	7.59746
XLOC_026165	THRB	thyroid hormone receptor, beta	chr3:24117153-24681711		5.18177	3.98459	6.85146	4.9877
XLOC_011811	THSD4	thrombospondin type 1 domain containing 4	chr15:71115664-71783383		5.41931	12.0314	5.05438	12.401
XLOC_023951	TIAM1	T-cell lymphoma invasion and metastasis 1	chr21:31118415-31560487		7.37146	10.4442	7.13179	11.8909
XLOC_024390	TIMP3	TIMP metallopeptidase inhibitor 3	chr22:32512551-33058391		2.6304	3.11793	1.25459	1.75825
XLOC_025827	TIPARP	TCDD-inducible poly(ADP-ribose) polymerase	chr3:156671861-156706770		9.88391	15.2863	9.84348	15.942
XLOC_012417	TIPIN	TIMELESS interacting protein	chr15:66336205-66386724		9.15792	13.0312	10.2292	14.9929
XLOC_015411	TLCD2	TLC domain containing 2	chr17:1702789-1710368		1.41873	0.970884	1.52442	1.02077
XLOC_028069	TLR1,TLR6	toll like receptor 1	chr4:38790676-38856817		0.101112	0.151437	0.462057	0.467289
XLOC_027781	TLR2	toll like receptor 2	chr4:153684288-153706090		2.66573	3.17874	1.89136	2.11267
XLOC_019188	TMC4	transmembrane channel like 4	chr19:54160095-54173250		11.7998	9.44231	14.2286	10.6365
XLOC_005726	TMEM135	transmembrane protein 135	chr11:87037843-87328834		4.75596	3.42921	6.06026	4.21648
XLOC_021742	TMEM150A	transmembrane protein 150A	chr2:85598546-85602699		8.56166	7.03334	6.28781	4.58303
XLOC_028243	TMEM150C	transmembrane protein 150C	chr4:82483169-82562357		33.6512	23.1573	36.1936	25.6076
XLOC_019007	TMEM160	transmembrane protein 160	chr19:47045908-47048624		14.5427	8.499	9.37593	9.13257
XLOC_039178	TMEM164	transmembrane protein 164	chrX:110002630-110182734		14.0374	21.7657	18.9439	26.4238
XLOC_030729	TMEM170B	transmembrane protein 170B	chr6:11538226-11583524		2.36071	2.12406	1.36218	1.38198
XLOC_034555	TMEM178B	transmembrane protein 178B	chr7:141074231-141480380		5.21379	4.74203	3.7178	3.47291
XLOC_024832	TMEM184B	transmembrane protein 184B	chr22:38219290-38273034		21.2005	18.0014	11.7676	12.0371
XLOC_038177	TMEM2	transmembrane protein 2	chr9:71683365-71816690		9.0257	10.2476	12.2203	15.0709
XLOC_000101	TMEM201	transmembrane protein 201	chr1:9588873-9614877		5.13694	7.36453	3.40124	5.24971
XLOC_020661	TMEM37	transmembrane protein 37	chr2:119429900-119438520		3.07846	1.81889	3.22789	2.056
XLOC_026923	TMEM41A	transmembrane protein 41A	chr3:185282940-185499057		15.0297	14.2862	9.85562	9.2653
XLOC_005998	TMEM45B	transmembrane protein 45B	chr11:129815845-129860003		7.05512	4.19505	5.16551	2.96547
XLOC_023968	TMEM50B	transmembrane protein 50B	chr21:33402895-33480009		13.7761	13.191	8.15619	8.91268
XLOC_001834	TMEM52	transmembrane protein 52	chr1:1917589-1919301		1.67964	2.41195	1.02269	1.52029
XLOC_011700	TMOD2	tropomodulin 2	chr15:51751560-51816368		2.0662	1.79887	1.25926	1.21553
XLOC_027425	TMPRSS11E	transmembrane protease, serine 11E	chr4:68447448-68497604		0.660253	0.73194	2.5914	2.53338
XLOC_006895	TMPRSS13	transmembrane protease, serine 13	chr11:117900640-117929453		6.7614	6.42288	10.1981	9.38726
XLOC_024023	TMPRSS2	transmembrane protease, serine 2	chr21:41464550-41531116		6.75419	4.16355	4.85585	3.26919
XLOC_024036	TMPRSS3	transmembrane protease, serine 3	chr21:42371886-42396846		0.180749	0.827319	0.22274	1.00706
XLOC_030934	TNF	tumor necrosis factor	chr6:31575566-31578335		1.50248	2.16367	0.718991	0.825865
XLOC_031443	TNFAIP3	TNF alpha induced protein 3	chr6:137823669-137883314		3.0147	2.9042	2.00982	2.15138
XLOC_026864	TNFSF10	tumor necrosis factor superfamily member 10	chr3:172505507-172523507		2.44668	1.19117	4.02636	1.88014
XLOC_013091	TNRC6A	trinucleotide repeat containing 6A	chr16:24729694-24827632		16.7736	16.0852	11.433	10.9243
XLOC_024465	TNRC6B	trinucleotide repeat containing 6B	chr22:40044816-40335808		2.76832	2.27655	3.91585	3.25033
XLOC_035001	TNS3	tensin 3	chr7:47275153-47582558		7.74105	4.71357	7.91488	4.8253
XLOC_015829	TNS4	tensin 4	chr17:40475827-40501602		0.67026	1.0141	0.238189	0.455255
XLOC_015618	TOM1L2	target of myb1 like 2 membrane trafficking protein	chr17:17843507-17972470		16.0752	11.8057	15.2486	10.6271
XLOC_037078	TOP1MT	topoisomerase (DNA) I, mitochondrial	chr8:143304383-143359977		20.7398	20.1098	10.2784	12.1613
XLOC_014074	TOX3	TOX high mobility group box family member 3	chr16:52438004-52547802		0.915734	0.556706	1.53064	1.03532
XLOC_036852	TP53INP1	tumor protein p53 inducible nuclear protein 1	chr8:94813310-95116455		34.2561	17.45	25.4098	13.4926
XLOC_031213	TPBG	trophoblast glycoprotein	chr6:82363205-82370828		42.4245	68.8777	42.6576	73.3384
XLOC_031380	TPD52L1	tumor protein D52-like 1	chr6:125119048-125302136		177.616	251.435	252.49	316.285
XLOC_017304	TPGS1	tubulin polyglutamylase complex subunit 1	chr19:489175-519654		4.20342	1.72446	2.80564	1.7602
XLOC_038077	TPM2	tropomyosin 2 (beta)	chr9:35681991-35690056		7.38817	8.68393	5.02775	4.18529
XLOC_000061	TPRG1L	tumor protein p63 regulated 1-like	chr1:3624991-3630130		5.55271	5.09379	7.41982	8.04885
XLOC_007862	TRAFD1	TRAF-type zinc finger domain containing 1	chr12:112125544-112153609		55.5959	41.0916	50.3852	36.4619
XLOC_014667	TRIM16L	tripartite motif containing 16-like	chr17:18697997-18736118		32.7752	27.6774	52.2579	43.7636
XLOC_031809	TRIM31	tripartite motif containing 31	chr6:30102896-30114724		0.985284	1.34825	0.715229	0.486571
XLOC_030794	TRIM38	tripartite motif containing 38	chr6:25962688-26001775		2.63607	2.22008	3.61434	2.95033
XLOC_016250	TRIM47	tripartite motif containing 47	chr17:75874160-75879546		7.51587	8.54155	4.00859	4.93853
XLOC_006127	TRIM5	tripartite motif containing 5	chr11:5663194-5938619		5.78618	4.34938	7.48761	5.35094
XLOC_016251	TRIM65	tripartite motif containing 65	chr17:75880334-75897003		9.95582	10.7854	6.91972	8.24129
XLOC_006101	TRIM68	tripartite motif containing 68	chr11:4598671-4608259		1.78009	1.46785	2.60275	2.20052
XLOC_018568	TRMT1	tRNA methyltransferase 1	chr19:13104899-13117567		15.4727	21.0053	13.6145	18.1343
XLOC_010622	TRMT61A	tRNA methyltransferase 61A	chr14:103529171-103537073		10.9554	14.1385	7.91795	11.0887
XLOC_035479	TRPV6	transient receptor potential cation channel subfamily V member 6	chr7:142871202-142892743		0.301306	0.220423	0.602266	0.212918
XLOC_039829	TSC22D3	TSC22 domain family member 3	chrX:107713220-107777329		28.9566	20.4352	27.8271	18.9312
XLOC_035359	TSPAN12	tetraspanin 12	chr7:120787319-120858402		3.90008	2.96976	4.95636	3.31789
XLOC_015420	TSR1	TSR1, 20S rRNA accumulation, homolog (S. cerevisiae)	chr17:2054153-2337384		18.0797	22.9111	15.241	19.7441
XLOC_028778	UBE2QL1	ubiquitin conjugating enzyme E2Q family like 1	chr5:6448622-6496721		2.13743	1.82048	1.71357	1.15626
XLOC_003208	UBE2T	ubiquitin conjugating enzyme E2T	chr1:202331656-202341966		46.4825	74.5074	52.3757	86.3595
XLOC_037653	UGCG	UDP-glucose ceramide glucosyltransferase	chr9:111896765-111935374		29.2318	36.6286	41.2997	48.0713
XLOC_021206	UGT1A1,UGT1A10,UGT1A3,UGT1A4,UGT1A5,UGT1A6,UGT1A7,UGT1A8,UGT1A9	UDP glucuronosyltransferase 1 family, polypeptide A1	chr2:233617644-233773310		15.5594	12.6694	28.2058	21.3732
XLOC_028174	UGT2B15,UGT2B17	UDP glucuronosyltransferase 2 family, polypeptide B15	chr4:68537183-68670776		1.14917	1.32075	4.39817	3.70258
XLOC_001643	URB2	URB2 ribosome biogenesis 2 homolog (S. cerevisiae)	chr1:229626233-229660199		9.20686	13.0389	7.60924	10.8388
XLOC_013878	USP31	ubiquitin specific peptidase 31	chr16:23061405-23149270		4.95223	6.12795	3.50757	4.48477
XLOC_016288	USP36	ubiquitin specific peptidase 36	chr17:78787380-78840887		8.55609	10.5483	6.57612	8.24997
XLOC_031469	UTRN	utrophin	chr6:144285700-144853034		6.81463	5.51095	10.2743	7.72052
XLOC_013495	VAT1L	vesicle amine transport 1-like	chr16:77788563-77980107		1.08526	0.35529	1.1357	0.383035
XLOC_029103	VCAN	versican	chr5:83471673-83582303		0.238609	0.7547	0.234561	0.812864
XLOC_005486	VEGFB	vascular endothelial growth factor B	chr11:64234583-64239264		11.2137	7.57044	7.36466	6.19387
XLOC_026805	VEPH1	ventricular zone expressed PH domain containing 1	chr3:157175222-157533619		0.560641	1.25816	2.98417	3.71747
XLOC_035268	VGF	VGF nerve growth factor inducible	chr7:101162508-101165571		10.9395	14.8079	6.95829	10.3107
XLOC_009722	VPS36	vacuolar protein sorting 36 homolog (S. cerevisiae)	chr13:52412601-52450678		10.2052	8.49451	13.6645	12.4451
XLOC_006969	VSIG2	V-set and immunoglobulin domain containing 2	chr11:124747473-124752213		2.18886	1.67187	1.89472	0.90322
XLOC_009216	WBP4	WW domain binding protein 4	chr13:41061560-41084003		8.40049	6.9343	10.5967	8.99933
XLOC_000907	WDR3	WD repeat domain 3	chr1:117929719-118185225		26.075	39.2319	21.244	31.6058
XLOC_021385	WDR35	WD repeat domain 35	chr2:19910259-19990123		1.71672	2.17542	1.32221	1.58576
XLOC_020166	WDR43	WD repeat domain 43	chr2:28894642-28948222		46.1927	64.5923	33.0158	46.6919
XLOC_005127	WEE1	WEE1 G2 checkpoint kinase	chr11:9573680-9593457		10.6784	11.2891	16.2058	15.3864
XLOC_008397	WNT10B	wingless-type MMTV integration site family member 10B	chr12:48965339-48971858		0.438842	0.636883	0.27529	0.482768
XLOC_039782	XKRX	XK related, X-linked	chrX:100913441-100929433		0.719963	0.990409	0.472386	0.660115
XLOC_001339	XPR1	xenotropic and polytropic retrovirus receptor 1	chr1:180632003-180890279		18.6485	19.3725	11.435	12.4877
XLOC_026726	XRN1	5'-3' exoribonuclease 1	chr3:142306606-142448062		6.63556	6.04238	9.47479	7.44594
XLOC_025247	XYLB	xylulokinase homolog (H. influenzae)	chr3:38346759-38421348		1.60288	2.91374	1.58981	2.2647
XLOC_014002	YBX3P1	Y-box binding protein 3 pseudogene 1	chr16:31567766-31569524		1.73369	2.58014	1.40186	1.29236
XLOC_015141	YPEL2	yippee like 2	chr17:59331688-59403303		8.53107	5.42016	6.57561	4.26714
XLOC_013956	YPEL3	yippee like 3	chr16:30092313-30104116		18.887	11.3023	17.2491	9.49031
XLOC_024375	YWHAH	tyrosine 3-monooxygenase/tryptophan 5-monooxygenase activation protein, eta	chr22:31933520-31957603		65.596	65.362	26.4591	33.134
XLOC_037738	ZBTB34	zinc finger and BTB domain containing 34	chr9:126860664-126885877		4.71019	4.27069	6.8071	6.397
XLOC_036029	ZC2HC1A	zinc finger C2HC-type containing 1A	chr8:78666046-78805523		2.91335	3.21381	4.62081	4.13919
XLOC_035411	ZC3HC1	zinc finger C3HC-type containing 1	chr7:129953233-130051451		8.45833	8.28834	12.1909	12.4779
XLOC_009528	ZDHHC20	zinc finger DHHC-type containing 20	chr13:21298124-21459370		70.7305	59.6559	44.2624	43.6257
XLOC_014306	ZDHHC7	zinc finger DHHC-type containing 7	chr16:84974180-85011535		71.9171	51.9401	61.6159	46.2346
XLOC_024184	ZDHHC8	zinc finger DHHC-type containing 8	chr22:20131840-20148007		1.74398	1.58431	1.10315	0.926447
XLOC_010984	ZFP36L1	ZFP36 ring finger protein-like 1	chr14:68787654-68796253		43.8936	31.4984	30.4913	22.8133
XLOC_009851	ZIC5	Zic family member 5	chr13:99963020-99971924		1.06672	1.63062	0.816303	1.15074
XLOC_039794	ZMAT1	zinc finger matrin-type 1	chrX:101882287-101932066		0.409071	0.259019	0.62573	0.474627
XLOC_018702	ZNF100	zinc finger protein 100	chr19:21722765-21767628		6.42171	6.96288	8.97365	10.2751
XLOC_013574	ZNF469	zinc finger protein 469	chr16:88427470-88440757		0.474403	0.381033	0.190089	0.159918
XLOC_013153	ZNF48	zinc finger protein 48	chr16:30378105-30400108		12.8254	13.8945	9.06352	10.6338
XLOC_003747	ZNF485	zinc finger protein 485	chr10:43606406-43617904		6.53209	8.2961	4.88657	7.17323
XLOC_004511	ZNF488	zinc finger protein 488	chr10:47365495-47384273		0.334933	0.60451	0.218714	0.600563
XLOC_017694	ZNF492	zinc finger protein 492	chr19:22634323-22716991		1.38727	1.85083	1.16794	1.5726
XLOC_017270	ZNF516	zinc finger protein 516	chr18:76357681-76495190		3.03445	3.5012	2.11979	3.19089
XLOC_018500	ZNF562	zinc finger protein 562	chr19:9648661-9675100		11.3679	12.6885	8.05246	9.58092
XLOC_000291	ZNF593	zinc finger protein 593	chr1:26169870-26172060		26.4954	30.658	19.4509	23.5552
XLOC_003496	ZNF669	zinc finger protein 669	chr1:247099961-247104372		9.04549	11.6111	7.16959	9.01065
XLOC_035846	ZNF703	zinc finger protein 703	chr8:37695750-37700021		5.52496	6.78512	5.19103	8.52236
XLOC_019278	ZNF837	zinc finger protein 837	chr19:58367622-58381022		1.81594	0.886289	1.07186	1.05094
XLOC_024340	ZNRF3	zinc and ring finger 3	chr22:28883766-29057488		3.86472	4.74554	2.83688	3.8326
XLOC_034625	ZYX	zyxin	chr7:143381266-143523447		37.2387	37.2426	21.2165	23.6247
