# Supplementary material for: BASP1 interacts with oestrogen receptor α and modifies the tamoxifen response
Source: Cell Death Dis. 2017 May 11;8(5):e2771–. doi: 10.1038/cddis.2017.179 (PMC5520704; doi:10.1038/cddis.2017.179)
Supplement: Supplementary Table 2 [file cddis2017179x3.xlsx]

## Sheet: Sheet1
gene_id	gene	gene name	locus			status	siNEG-TAM	siNEG+TAM	log2(fold_change)	test_stat	p_value	q_value	significant		status	siBASP1-TAM	siNEG-TAM	log2(fold_change)	test_stat	p_value	q_value	significant
XLOC_015632	SNORD3B-1	small nucleolar RNA, C/D box 3B-1	chr17:19063919-19064136			OK	34.0614	5.70306	-2.57833	-3.32661	5e-05	0.00254119	yes		OK	4.23741	34.0614	3.00688	5.42461	0.0001	0.00461481	yes
XLOC_025711	ACPP	acid phosphatase, prostate	chr3:132317366-132368302			OK	2.55278	4.86154	0.929346	2.41551	5e-05	0.00254119	yes		OK	0.790422	2.55278	1.69137	3.31245	5e-05	0.00254119	yes
XLOC_008451	KRT6A	keratin 6A, type II	chr12:52487173-52493397			OK	2.46467	0.550823	-2.16174	-4.11631	5e-05	0.00254119	yes		OK	0.799159	2.46467	1.62484	3.05606	5e-05	0.00254119	yes
XLOC_003819	C10orf107	chromosome 10 open reading frame 107	chr10:61662960-61766766			OK	4.03668	1.68452	-1.26084	-2.73252	5e-05	0.00254119	yes		OK	1.45417	4.03668	1.47297	3.11298	5e-05	0.00254119	yes
XLOC_034025	BMPER	BMP binding endothelial regulator	chr7:33904910-34155872			OK	0.489237	0.0877804	-2.47856	-1.98837	0.0002	0.00812401	yes		OK	0.183141	0.489237	1.41758	1.89012	0.0002	0.00812401	yes
XLOC_012487	CYP1A1	cytochrome P450 family 1 subfamily A member 1	chr15:74719541-74725610			OK	5.25639	10.0131	0.929742	2.51563	5e-05	0.00254119	yes		OK	2.18828	5.25639	1.26427	3.08093	5e-05	0.00254119	yes
XLOC_015637	SNORD3C	small nucleolar RNA, C/D box 3C	chr17:19190028-19190245			OK	60.3304	230.865	1.93609	4.36539	5e-05	0.00254119	yes		OK	27.462	60.3304	1.13545	2.91159	0.00065	0.0203558	yes
XLOC_004698	ANKRD22	ankyrin repeat domain 22	chr10:88802729-88851975			OK	1.81791	2.78825	0.617077	1.78059	0.002	0.0453337	yes		OK	0.833745	1.81791	1.12461	2.83996	5e-05	0.00254119	yes
XLOC_014940	ATP6V0A1,MIR5010	ATPase H+ transporting V0 subunit a1	chr17:42458843-42522611			OK	17.0736	8.86925	-0.944881	-3.94959	5e-05	0.00254119	yes		OK	7.88176	17.0736	1.11518	4.59554	5e-05	0.00254119	yes
XLOC_022333	IKZF2	IKAROS family zinc finger 2	chr2:212999685-213152427			OK	3.41023	5.45766	0.678414	2.52974	5e-05	0.00254119	yes		OK	1.59077	3.41023	1.10014	3.77362	5e-05	0.00254119	yes
XLOC_028276	PPM1K	protein phosphatase, Mg2+/Mn2+ dependent 1K	chr4:88257608-88284831			OK	5.18641	3.04054	-0.770407	-2.54051	5e-05	0.00254119	yes		OK	2.56879	5.18641	1.01364	3.247	5e-05	0.00254119	yes
XLOC_006296	ELF5	E74-like factor 5 (ets domain transcription factor)	chr11:34478794-34513800			OK	1.8304	3.27748	0.840428	2.20467	0.0002	0.00812401	yes		OK	0.925935	1.8304	0.983177	2.15308	0.00045	0.0154384	yes
XLOC_021680	CYP26B1	cytochrome P450 family 26 subfamily B member 1	chr2:72129237-72147862			OK	1.25166	0.215761	-2.53634	-4.80435	5e-05	0.00254119	yes		OK	0.656081	1.25166	0.931898	2.17341	0.00035	0.0126421	yes
XLOC_035198	CALCR	calcitonin receptor	chr7:93424486-93574730			OK	4.63512	1.92303	-1.26922	-3.82616	5e-05	0.00254119	yes		OK	2.49272	4.63512	0.894885	2.77861	5e-05	0.00254119	yes
XLOC_028378	ARSJ	arylsulfatase family member J	chr4:113900283-113979727			OK	4.23963	1.69813	-1.31999	-2.76596	5e-05	0.00254119	yes		OK	2.30198	4.23963	0.881062	2.41023	5e-05	0.00254119	yes
XLOC_026924	LIPH	lipase H	chr3:185506261-185552613			OK	3.27951	6.4382	0.973177	2.93224	5e-05	0.00254119	yes		OK	1.89415	3.27951	0.791927	2.13094	0.0001	0.00461481	yes
XLOC_006777	SESN3	sestrin 3	chr11:95150538-95234404			OK	3.64362	5.94316	0.705855	2.71368	5e-05	0.00254119	yes		OK	2.14704	3.64362	0.763022	2.74493	5e-05	0.00254119	yes
XLOC_035981	C8orf44,C8orf44-SGK3,SGK3	serum/glucocorticoid regulated kinase family member 3	chr8:66667551-66862022			OK	12.8955	5.32876	-1.275	-3.25668	5e-05	0.00254119	yes		OK	7.68277	12.8955	0.747172	2.32781	5e-05	0.00254119	yes
XLOC_034425	CAV1	caveolin 1	chr7:116524784-116561185			OK	9.45209	4.91257	-0.944155	-3.15046	5e-05	0.00254119	yes		OK	5.6386	9.45209	0.745297	2.44424	5e-05	0.00254119	yes
XLOC_028569	NPY1R	neuropeptide Y receptor Y1	chr4:163323960-163351934			OK	40.34	11.0717	-1.86533	-7.18463	5e-05	0.00254119	yes		OK	24.2161	40.34	0.736242	2.99864	5e-05	0.00254119	yes
XLOC_039934	IGSF1	immunoglobulin superfamily member 1	chrX:131273505-131399703			OK	32.7331	13.6065	-1.26645	-4.26656	5e-05	0.00254119	yes		OK	21.0195	32.7331	0.639023	2.19133	0.00025	0.00970398	yes
XLOC_004096	SFXN2	sideroflexin 2	chr10:102714537-102743492			OK	16.968	8.05995	-1.07397	-3.54507	5e-05	0.00254119	yes		OK	11.1277	16.968	0.608663	2.12832	0.0002	0.00812401	yes
XLOC_008947	HCAR1	hydroxycarboxylic acid receptor 1	chr12:122726075-122730843			OK	2.69483	4.49643	0.738587	2.33988	5e-05	0.00254119	yes		OK	4.11744	2.69483	-0.611553	-1.86712	0.0012	0.0317407	yes
XLOC_015086	ABCC3	ATP binding cassette subfamily C member 3	chr17:50634776-50691702			OK	20.0401	30.5601	0.608762	2.06378	0.0001	0.00461481	yes		OK	31.9246	20.0401	-0.671781	-2.18562	5e-05	0.00254119	yes
XLOC_020669	INHBB	inhibin beta B	chr2:120346142-120351807			OK	7.28788	11.9838	0.71751	2.62176	5e-05	0.00254119	yes		OK	11.8326	7.28788	-0.699202	-2.54036	5e-05	0.00254119	yes
XLOC_039283	FHL1	four and a half LIM domains 1	chrX:136146701-136211359			OK	3.4601	1.81768	-0.928717	-2.41761	5e-05	0.00254119	yes		OK	5.62488	3.4601	-0.701011	-2.09415	0.00025	0.00970398	yes
XLOC_026605	ADCY5	adenylate cyclase 5	chr3:123282295-123448545			OK	1.67716	3.31537	0.983149	3.09596	5e-05	0.00254119	yes		OK	2.8874	1.67716	-0.783751	-2.43811	5e-05	0.00254119	yes
XLOC_012056	ALDH1A3	aldehyde dehydrogenase 1 family member A3	chr15:100849560-101078254			OK	6.94378	12.5261	0.851149	2.04602	0.00045	0.0154384	yes		OK	12.0652	6.94378	-0.797058	-1.93731	0.0009	0.0257324	yes
XLOC_001924	DHRS3	dehydrogenase/reductase (SDR family) member 3	chr1:12567909-12617731			OK	4.66148	7.70092	0.724241	2.02452	0.00055	0.0178506	yes		OK	8.19059	4.66148	-0.813178	-2.27316	0.00015	0.00645487	yes
XLOC_007793	DRAM1	DNA damage regulated autophagy modulator 1	chr12:101877326-102012130			OK	8.92453	14.4361	0.693834	2.55724	5e-05	0.00254119	yes		OK	15.8305	8.92453	-0.826859	-3.10302	5e-05	0.00254119	yes
XLOC_038404	KIF12	kinesin family member 12	chr9:114086125-114099227			OK	3.43201	8.54328	1.31574	3.66604	5e-05	0.00254119	yes		OK	6.24592	3.43201	-0.863861	-2.37245	0.0002	0.00812401	yes
XLOC_029601	N4BP3	NEDD4 binding protein 3	chr5:178113554-178126106			OK	5.91984	8.94991	0.596316	2.21722	0.0003	0.0111938	yes		OK	10.8602	5.91984	-0.875415	-3.33793	5e-05	0.00254119	yes
XLOC_023421	FAM65C	family with sequence similarity 65 member C	chr20:50586107-50691530			OK	1.25848	2.11312	0.747697	2.02266	0.0006	0.0191869	yes		OK	2.33829	1.25848	-0.893774	-2.45415	5e-05	0.00254119	yes
XLOC_023094	RASSF2	Ras association domain family member 2	chr20:4780022-4823645			OK	0.612558	1.02181	0.738212	1.80037	0.0021	0.0469724	yes		OK	1.1536	0.612558	-0.913231	-2.24962	0.00035	0.0126421	yes
XLOC_037668	COL27A1	collagen type XXVII alpha 1	chr9:114155544-114312516			OK	1.55127	3.06065	0.980388	2.30774	5e-05	0.00254119	yes		OK	2.98188	1.55127	-0.942771	-2.39991	5e-05	0.00254119	yes
XLOC_005608	LINC01488	long intergenic non-protein coding RNA 1488	chr11:69485560-69493543			OK	1.85608	3.3115	0.835228	2.32788	0.0001	0.00461481	yes		OK	3.99023	1.85608	-1.10422	-3.15008	5e-05	0.00254119	yes
XLOC_025955	CHRD	chordin	chr3:184380072-184389835			OK	0.927929	1.63962	0.821273	1.88843	0.0012	0.0317407	yes		OK	2.09519	0.927929	-1.175	-2.82157	5e-05	0.00254119	yes
XLOC_016165	CEP95,DDX5,MIR3064,MIR5047	DEAD-box helicase 5	chr17:64498255-64662378			OK	279.691	3176.8	3.50567	17.6909	5e-05	0.00254119	yes		OK	8442.46	279.691	-4.91576	-24.8786	5e-05	0.00254119	yes
