# Supplementary material for: BASP1 interacts with oestrogen receptor α and modifies the tamoxifen response
Source: Cell Death Dis. 2017 May 11;8(5):e2771–. doi: 10.1038/cddis.2017.179 (PMC5520704; doi:10.1038/cddis.2017.179)
Supplement: Supplementary Table 3 [file cddis2017179x4.xlsx]

## Sheet: Sheet1
gene_id	gene	gene name	locus			status	siNEG-TAM	siNEG+TAM	log2(fold_change)	test_stat	p_value	q_value	significant		status	siBASP1-TAM	siBASP1+TAM	log2(fold_change)	test_stat	p_value	q_value	significant
XLOC_001434	PKP1	plakophilin 1	chr1:201283451-201332993			OK	7.61259	5.01267	-0.602809	-2.13614	0.0003	0.0111938	yes		OK	6.60805	4.4441	-0.572333	-2.06673	0.0006	0.0191869	yes
XLOC_020868	CDCA7	cell division cycle associated 7	chr2:173354832-173368997			OK	6.43062	3.87563	-0.730526	-2.30416	0.00015	0.00645487	yes		OK	7.05027	4.77542	-0.56205	-1.82736	0.00135	0.0345964	yes
XLOC_000101	TMEM201	transmembrane protein 201	chr1:9588873-9614877			OK	5.24971	3.40124	-0.626177	-2.07971	0.0002	0.00812401	yes		OK	7.36453	5.13694	-0.519683	-1.83365	0.00135	0.0345964	yes
XLOC_027133	DOK7	docking protein 7	chr4:3463305-3501473			OK	16.3119	10.049	-0.698873	-2.52781	5e-05	0.00254119	yes		OK	19.1559	13.4176	-0.513661	-1.89245	0.0012	0.0317407	yes
XLOC_028321	SLC39A8	solute carrier family 39 (zinc transporter), member 8	chr4:102251040-102450010			OK	43.5355	26.5541	-0.713254	-2.67573	5e-05	0.00254119	yes		OK	29.2699	20.626	-0.504952	-1.91351	0.0006	0.0191869	yes
XLOC_023951	TIAM1	T-cell lymphoma invasion and metastasis 1	chr21:31118415-31560487			OK	11.8909	7.13179	-0.73752	-2.85972	5e-05	0.00254119	yes		OK	10.4442	7.37146	-0.502677	-1.90776	0.0007	0.0215162	yes
XLOC_003919	PPIF	peptidylprolyl isomerase F	chr10:79347463-79355337			OK	51.735	31.9967	-0.693214	-2.59321	5e-05	0.00254119	yes		OK	53.9885	39.0594	-0.466982	-1.8343	0.00105	0.0288815	yes
XLOC_036234	MYC	v-myc avian myelocytomatosis viral oncogene homolog	chr8:127735433-127741434			OK	37.7883	22.8751	-0.724162	-2.91186	5e-05	0.00254119	yes		OK	50.0264	36.5158	-0.454168	-1.88031	0.0009	0.0257324	yes
XLOC_008800	NUAK1	NUAK family, SNF1-like kinase, 1	chr12:106063339-106140033			OK	4.13866	6.29062	0.604036	2.2547	0.00015	0.00645487	yes		OK	5.86576	8.00019	0.447716	1.73306	0.0019	0.0437811	yes
XLOC_021589	EFEMP1	EGF containing fibulin-like extracellular matrix protein 1	chr2:55865961-55924163			OK	5.96102	9.15897	0.619627	2.16676	0.00025	0.00970398	yes		OK	8.71691	12.1245	0.476036	1.75184	0.0019	0.0437811	yes
XLOC_001462	BTG2	BTG family member 2	chr1:203305490-203309602			OK	12.7901	19.7317	0.625488	2.24436	0.0003	0.0111938	yes		OK	17.0787	24.2261	0.504367	1.86062	0.0014	0.0354491	yes
XLOC_031821	IER3	immediate early response 3	chr6:30742928-30744550			OK	81.7299	145.804	0.835096	3.46667	5e-05	0.00254119	yes		OK	111.011	160.155	0.528759	2.16651	0.0001	0.00461481	yes
XLOC_039210	DOCK11	dedicator of cytokinesis 11	chrX:118495897-118686163			OK	0.894084	1.42151	0.668944	1.89912	0.0007	0.0215162	yes		OK	1.28088	1.91711	0.581798	1.78065	0.00205	0.0462322	yes
XLOC_014821	SLFN5	schlafen family member 5	chr17:35243035-35273655			OK	11.1598	17.1101	0.616536	2.33196	5e-05	0.00254119	yes		OK	8.84651	13.2567	0.583545	2.16293	0.0001	0.00461481	yes
XLOC_034025	BMPER	BMP binding endothelial regulator	chr7:33904910-34155872			OK	0.489237	0.0877804	-2.47856	-1.98837	0.0002	0.00812401	yes		NOTEST	0.183141	0.0157534	-3.53922	0	1	1	no
XLOC_032327	HMGA1P7	high mobility group AT-hook 1 pseudogene 7	chr6:134113970-134117680			OK	0.850258	0.200796	-2.08217	-3.14195	5e-05	0.00254119	yes		NOTEST	0.450994	0.0414237	-3.44458	0	1	1	no
XLOC_000892	MAB21L3	mab-21-like 3 (C. elegans)	chr1:116111754-116135240			OK	0.555229	0.201712	-1.46078	-2.22597	0.00045	0.0154384	yes		NOTEST	0.251801	0.0741035	-1.76467	0	1	1	no
XLOC_036878	RGS22	regulator of G-protein signaling 22	chr8:99960935-100131268			OK	0.632133	0.24273	-1.38088	-1.56642	0.0005	0.0166878	yes		NOTEST	0.394132	0.162075	-1.28202	0	1	1	no
XLOC_004151	ADRB1	adrenoceptor beta 1	chr10:114044046-114046908			OK	0.859075	0.363573	-1.24054	-2.32299	0.00035	0.0126421	yes		OK	0.638101	0.320306	-0.994333	-1.78788	0.0032	0.0634863	no
XLOC_008451	KRT6A	keratin 6A, type II	chr12:52487173-52493397			OK	2.46467	0.550823	-2.16174	-4.11631	5e-05	0.00254119	yes		OK	0.799159	0.402581	-0.989204	-1.52602	0.0098	0.134279	no
XLOC_022677	SYNDIG1	synapse differentiation inducing 1	chr20:24469198-24666617			OK	0.741842	0.243031	-1.60997	-2.4342	5e-05	0.00254119	yes		OK	0.599495	0.308008	-0.960783	-1.52516	0.012	0.153345	no
XLOC_033952	SNORD93	small nucleolar RNA, C/D box 93	chr7:22854177-22861579			OK	2.02132	0.970789	-1.05807	-2.00961	0.001	0.0278313	yes		OK	2.23504	1.16869	-0.935404	-1.86488	0.0023	0.0503955	no
XLOC_016205	LINC00511,LINC00673	long intergenic non-protein coding RNA 511	chr17:72323122-72640472			OK	2.74513	1.57457	-0.801923	-1.61458	0.00165	0.039817	yes		OK	1.93078	1.06645	-0.856364	-1.35002	0.00475	0.0829748	no
XLOC_004511	ZNF488	zinc finger protein 488	chr10:47365495-47384273			OK	0.600563	0.218714	-1.45727	-2.56668	5e-05	0.00254119	yes		OK	0.60451	0.334933	-0.851895	-1.58509	0.00745	0.112318	no
XLOC_022718	HCK	HCK proto-oncogene, Src family tyrosine kinase	chr20:32052187-32101854			OK	0.868333	0.358014	-1.27823	-2.07952	0.0001	0.00461481	yes		OK	1.1828	0.720383	-0.715372	-1.39769	0.01335	0.16421	no
XLOC_003252	RAB7B	RAB7B, member RAS oncogene family	chr1:205913047-206003466			OK	0.521985	0.18715	-1.47981	-1.91057	0.0005	0.0166878	yes		NOTEST	0.319678	0.19538	-0.710338	0	1	1	no
XLOC_024176	GP1BB,SEPT5,SEPT5-GP1BB	glycoprotein Ib platelet beta subunit	chr22:19714463-19724774			OK	8.47751	4.62401	-0.874496	-2.60372	5e-05	0.00254119	yes		OK	9.27626	6.24783	-0.570188	-1.58817	0.006	0.0965719	no
XLOC_039283	FHL1	four and a half LIM domains 1	chrX:136146701-136211359			OK	3.4601	1.81768	-0.928717	-2.41761	5e-05	0.00254119	yes		OK	5.62488	3.85015	-0.546908	-1.65484	0.0028	0.0577676	no
XLOC_007560	NAB2	NGFI-A binding protein 2 (EGR1 binding protein 2)	chr12:57088893-57213351			OK	36.3028	21.6836	-0.743473	-2.15509	0.00035	0.0126421	yes		OK	34.9176	23.9414	-0.544447	-1.62705	0.0045	0.080194	no
XLOC_035652	FAM86B3P	family with sequence similarity 86 member B3, pseudogene	chr8:8228569-8244865			OK	1.10873	0.490525	-1.17651	-1.83246	0.002	0.0453337	yes		OK	0.790483	0.564262	-0.486368	-0.753846	0.1812	0.697437	no
XLOC_026211	LRRFIP2	leucine rich repeat (in FLII) interacting protein 2	chr3:37052625-37176532			OK	17.4845	8.72371	-1.00306	-3.04527	5e-05	0.00254119	yes		OK	12.7043	9.19701	-0.466078	-1.31897	0.02165	0.223551	no
XLOC_008789	NT5DC3	5'-nucleotidase domain containing 3	chr12:103770452-103841197			OK	3.74734	2.48526	-0.592471	-2.0195	0.0007	0.0215162	yes		OK	3.77226	2.73658	-0.463054	-1.61829	0.0051	0.0867471	no
XLOC_028891	RAI14	retinoic acid induced 14	chr5:34656327-34832627			OK	13.3037	8.62848	-0.624644	-2.36871	5e-05	0.00254119	yes		OK	10.4416	7.59432	-0.459346	-1.74111	0.00245	0.0526346	no
XLOC_022577	SMOX	spermine oxidase	chr20:4120979-4187747			OK	4.02514	2.16364	-0.895578	-2.36752	5e-05	0.00254119	yes		OK	4.09668	2.98041	-0.458942	-1.27868	0.02165	0.223551	no
XLOC_031051	BYSL	bystin like	chr6:41921226-41933046			OK	13.2813	8.78921	-0.595589	-2.06578	0.0004	0.0140938	yes		OK	15.5334	11.3792	-0.448972	-1.61245	0.00545	0.0906629	no
XLOC_024428	CDC42EP1	CDC42 effector protein 1	chr22:37560463-37569405			OK	6.64162	3.35533	-0.985078	-2.91858	5e-05	0.00254119	yes		OK	6.8524	5.02725	-0.446839	-1.39876	0.01505	0.176833	no
XLOC_029676	IRX2	iroquois homeobox 2	chr5:2746164-2751655			OK	10.3519	6.8183	-0.602408	-2.13273	0.00025	0.00970398	yes		OK	11.3697	8.34391	-0.446393	-1.61728	0.0057	0.0934465	no
XLOC_036450	DLC1	DLC1 Rho GTPase activating protein	chr8:13083360-13515658			OK	5.49435	3.27049	-0.74844	-2.65096	5e-05	0.00254119	yes		OK	5.44517	4.15056	-0.391672	-1.42651	0.01265	0.158802	no
XLOC_002235	CITED4	Cbp/p300-interacting transactivator, with Glu/Asp rich carboxy-terminal domain, 4	chr1:40861055-40862346			OK	6.40259	3.90828	-0.712121	-1.89498	0.00135	0.0345964	yes		OK	8.33947	6.46109	-0.368177	-1.07641	0.0623	0.419994	no
XLOC_011589	INAFM2	InaF motif containing 2	chr15:40324055-40326715			OK	2.95227	1.67415	-0.818398	-2.16917	0.0002	0.00812401	yes		OK	3.00148	2.33915	-0.359691	-0.997088	0.0834	0.489352	no
XLOC_012519	LINGO1	leucine rich repeat and Ig domain containing 1	chr15:77613023-77820900			OK	0.979951	0.439385	-1.15722	-2.17425	5e-05	0.00254119	yes		OK	0.869863	0.691185	-0.331717	-0.663932	0.2025	0.72688	no
XLOC_035980	ADHFE1,C8orf46,RRS1	alcohol dehydrogenase, iron containing 1	chr8:66429027-66518524			OK	24.0569	15.2222	-0.660274	-2.40386	5e-05	0.00254119	yes		OK	25.2751	20.2182	-0.32206	-1.21413	0.0333	0.292022	no
XLOC_008449	KRT6B	keratin 6B, type II	chr12:52446650-52452126			OK	0.679352	0.17031	-1.996	-2.79556	5e-05	0.00254119	yes		NOTEST	0.168275	0.135336	-0.314271	0	1	1	no
XLOC_035846	ZNF703	zinc finger protein 703	chr8:37695750-37700021			OK	8.52236	5.19103	-0.715232	-2.49792	5e-05	0.00254119	yes		OK	6.78512	5.52496	-0.296409	-1.02601	0.07205	0.453719	no
XLOC_017270	ZNF516	zinc finger protein 516	chr18:76357681-76495190			OK	3.19089	2.11979	-0.590035	-2.04758	0.00025	0.00970398	yes		OK	3.5012	3.03445	-0.206416	-0.752181	0.18885	0.707793	no
XLOC_016720	TAF4B	TATA-box binding protein associated factor 4b	chr18:26226882-26391686			OK	3.14979	1.99784	-0.656814	-2.02736	0.0003	0.0111938	yes		OK	3.4537	3.12563	-0.143996	-0.467391	0.41235	0.921486	no
XLOC_005608	LINC01488	long intergenic non-protein coding RNA 1488	chr11:69485560-69493543			OK	1.85608	3.3115	0.835228	2.32788	0.0001	0.00461481	yes		OK	3.99023	3.74281	-0.0923497	-0.287253	0.622	0.99654	no
XLOC_014940	ATP6V0A1,MIR5010	ATPase H+ transporting V0 subunit a1	chr17:42458843-42522611			OK	17.0736	8.86925	-0.944881	-3.94959	5e-05	0.00254119	yes		OK	7.88176	8.10214	0.0397853	0.139084	0.7993	0.99917	no
XLOC_010421	C14orf159	chromosome 14 open reading frame 159	chr14:91060831-91225632			OK	0.255795	0.514085	1.00702	0.970325	0.0019	0.0437811	yes		OK	0.427486	0.481572	0.171873	0.15733	0.6371	0.99917	no
XLOC_001483	CDK18	cyclin-dependent kinase 18	chr1:205504555-205532793			OK	3.97606	6.49555	0.708112	2.25944	0.00015	0.00645487	yes		OK	4.88726	5.7666	0.238696	0.754986	0.19435	0.715594	no
XLOC_018634	CPAMD8	C3 and PZP-like, alpha-2-macroglobulin domain containing 8	chr19:16892946-17026815			OK	2.25044	4.34176	0.948074	2.11251	0.00025	0.00970398	yes		OK	1.37468	1.64018	0.254765	0.512997	0.32325	0.858389	no
XLOC_013939	SMG1P2	SMG1 pseudogene 2	chr16:29527607-29566219			OK	0.977235	0.517981	-0.915806	-2.01836	0.00065	0.0203558	yes		OK	0.717863	0.873746	0.283506	0.634708	0.2661	0.804134	no
XLOC_031265	FUT9	fucosyltransferase 9 (alpha (1,3) fucosyltransferase)	chr6:96015968-96215612			OK	2.00628	3.26914	0.704389	1.90104	5e-05	0.00254119	yes		OK	1.61079	2.00781	0.31786	0.638348	0.20385	0.728728	no
XLOC_004698	ANKRD22	ankyrin repeat domain 22	chr10:88802729-88851975			OK	1.81791	2.78825	0.617077	1.78059	0.002	0.0453337	yes		OK	0.833745	1.04348	0.323732	0.775916	0.17475	0.687405	no
XLOC_013605	SPIRE2	spire type actin nucleation factor 2	chr16:89818178-89871319			OK	3.76051	6.3064	0.74589	2.00394	0.0004	0.0140938	yes		OK	5.21036	6.5316	0.326052	0.951197	0.0909	0.511693	no
XLOC_005715	CCDC83	coiled-coil domain containing 83	chr11:85855100-85923682			OK	5.10517	9.13602	0.839608	2.67498	5e-05	0.00254119	yes		OK	3.75976	4.75326	0.338279	0.979327	0.08785	0.501981	no
XLOC_015086	ABCC3	ATP binding cassette subfamily C member 3	chr17:50634776-50691702			OK	20.0401	30.5601	0.608762	2.06378	0.0001	0.00461481	yes		OK	31.9246	40.5525	0.345124	1.14759	0.03085	0.279023	no
XLOC_026525	CBLB	Cbl proto-oncogene B, E3 ubiquitin protein ligase	chr3:105655460-105869552			OK	5.557	8.5461	0.620962	2.20272	5e-05	0.00254119	yes		OK	6.4369	8.19121	0.347712	1.23971	0.03325	0.291674	no
XLOC_002800	SELENBP1	selenium binding protein 1	chr1:151364301-151372734			OK	42.6817	66.2398	0.634081	2.46071	5e-05	0.00254119	yes		OK	37.1817	47.4605	0.352133	1.39931	0.0152	0.177929	no
XLOC_000210	KLHDC7A	kelch domain containing 7A	chr1:18480929-18485986			OK	0.424746	0.75469	0.829284	1.85499	0.0018	0.0422462	yes		OK	0.411286	0.529451	0.364356	0.782125	0.1712	0.682177	no
XLOC_023295	FER1L4	fer-1 like family member 4, pseudogene	chr20:35558736-35607562			OK	4.47683	7.41472	0.727913	2.68148	5e-05	0.00254119	yes		OK	5.75461	7.45989	0.374436	1.41977	0.0136	0.166176	no
XLOC_006969	VSIG2	V-set and immunoglobulin domain containing 2	chr11:124747473-124752213			OK	0.90322	1.89472	1.06883	1.95034	0.0015	0.037084	yes		OK	1.67187	2.18886	0.388716	0.794172	0.1682	0.677805	no
XLOC_001104	ATP8B2	ATPase phospholipid transporting 8B2	chr1:154325559-154351304			OK	13.0204	21.7797	0.742212	2.59773	5e-05	0.00254119	yes		OK	16.5057	21.7776	0.399878	1.27972	0.0111	0.146094	no
XLOC_037668	COL27A1	collagen type XXVII alpha 1	chr9:114155544-114312516			OK	1.55127	3.06065	0.980388	2.30774	5e-05	0.00254119	yes		OK	2.98188	3.95624	0.40791	1.20509	0.037	0.311948	no
XLOC_038627	PNPLA7	patatin like phospholipase domain containing 7	chr9:137459951-137550569			OK	0.829033	1.42096	0.777369	1.74431	0.0022	0.0487334	yes		OK	1.10424	1.47989	0.42244	0.965283	0.0917	0.514105	no
XLOC_020513	FAHD2CP	fumarylacetoacetate hydrolase domain containing 2C, pseudogene	chr2:96010550-96039451			OK	2.29015	4.42347	0.949733	1.93976	0.00075	0.0226024	yes		OK	2.60074	3.5483	0.448207	0.89822	0.11885	0.580815	no
XLOC_001924	DHRS3	dehydrogenase/reductase (SDR family) member 3	chr1:12567909-12617731			OK	4.66148	7.70092	0.724241	2.02452	0.00055	0.0178506	yes		OK	8.19059	11.1928	0.450537	1.40612	0.01535	0.17924	no
XLOC_035479	TRPV6	transient receptor potential cation channel subfamily V member 6	chr7:142871202-142892743			OK	0.212918	0.602266	1.5001	2.00223	0.00065	0.0203558	yes		NOTEST	0.220423	0.301306	0.450952	0	1	1	no
XLOC_020669	INHBB	inhibin beta B	chr2:120346142-120351807			OK	7.28788	11.9838	0.71751	2.62176	5e-05	0.00254119	yes		OK	11.8326	16.2799	0.460317	1.75986	0.0032	0.0634863	no
XLOC_015637	SNORD3C	small nucleolar RNA, C/D box 3C	chr17:19190028-19190245			OK	60.3304	230.865	1.93609	4.36539	5e-05	0.00254119	yes		OK	27.462	38.4086	0.483993	1.22242	0.11825	0.579955	no
XLOC_025936	KLHL24	kelch like family member 24	chr3:183635609-183684516			OK	4.91022	7.75603	0.659529	1.80845	0.00075	0.0226024	yes		OK	6.87665	9.65154	0.489052	1.34255	0.01165	0.150483	no
XLOC_039682	OPHN1	oligophrenin 1	chrX:68042343-68433913			OK	2.35593	3.6395	0.62744	2.20411	0.00025	0.00970398	yes		OK	2.3072	3.23981	0.489765	1.70572	0.00275	0.0570974	no
XLOC_033998	PRR15	proline rich 15	chr7:29563810-29567295			OK	7.16407	11.1418	0.637125	2.02115	0.00065	0.0203558	yes		OK	9.58978	13.5357	0.497198	1.64572	0.0054	0.090274	no
XLOC_008479	CALCOCO1	calcium binding and coiled-coil domain 1	chr12:53708516-53727745			OK	5.48697	8.63704	0.654527	2.03894	0.00025	0.00970398	yes		OK	4.79626	6.83139	0.510271	1.63919	0.00325	0.0640287	no
XLOC_020231	PLEKHH2	pleckstrin homology, MyTH4 and FERM domain containing H2	chr2:43637299-43767987			OK	2.05678	3.31197	0.687302	2.10284	0.0004	0.0140938	yes		OK	2.24297	3.21184	0.51799	1.54095	0.00655	0.102695	no
XLOC_004006	HHEX	hematopoietically expressed homeobox	chr10:92689923-92695651			OK	4.43327	7.52096	0.762545	2.24892	0.00025	0.00970398	yes		OK	5.15344	7.64436	0.568862	1.73134	0.0024	0.0518628	no
XLOC_025926	SOX2	SRY-box 2	chr3:180983709-181836880			OK	12.0134	19.125	0.670816	2.17649	0.00025	0.00970398	yes		OK	10.363	15.4508	0.576244	1.77676	0.0032	0.0634863	no
XLOC_025116	LINC00312,LMCD1	long intergenic non-protein coding RNA 312	chr3:8194248-8611924			OK	5.6849	8.87446	0.642525	1.85516	0.00075	0.0226024	yes		OK	5.45032	8.2612	0.600011	1.71929	0.00275	0.0570974	no
XLOC_035250	GATS	GATS, stromal antigen 3 opposite strand	chr7:100177723-100272232			OK	3.76554	6.37851	0.760364	2.18684	5e-05	0.00254119	yes		OK	3.44503	5.27067	0.613471	1.72478	0.0027	0.0564185	no
XLOC_033914	SCIN	scinderin	chr7:12570124-12660179			OK	0.792632	1.6252	1.03589	2.29233	0.0001	0.00461481	yes		OK	0.8402	1.2876	0.615876	1.40245	0.0158	0.182732	no
XLOC_031822	LINC00243	long intergenic non-protein coding RNA 243	chr6:30798653-30830659			OK	1.03952	2.82695	1.44333	1.81875	0.00055	0.0178506	yes		OK	0.906906	1.43414	0.66116	0.940569	0.0598	0.410551	no
XLOC_028476	RNF150	ring finger protein 150	chr4:140859806-141212877			OK	0.978571	1.60598	0.714709	1.89867	0.00115	0.0308708	yes		OK	0.97437	1.54593	0.665931	1.75496	0.00265	0.0556756	no
XLOC_006296	ELF5	E74-like factor 5 (ets domain transcription factor)	chr11:34478794-34513800			OK	1.8304	3.27748	0.840428	2.20467	0.0002	0.00812401	yes		OK	0.925935	1.46994	0.666778	1.41698	0.0128	0.159739	no
XLOC_022647	RIN2	Ras and Rab interactor 2	chr20:19886520-20002459			OK	1.3985	2.54143	0.861758	2.30707	5e-05	0.00254119	yes		OK	1.14755	1.85219	0.690675	1.6138	0.0026	0.0549246	no
XLOC_023216	ACSS1	acyl-CoA synthetase short-chain family member 1	chr20:25006229-25058980			OK	0.910889	1.89651	1.058	2.53401	0.0001	0.00461481	yes		OK	0.702946	1.13771	0.694647	1.53917	0.0062	0.0987411	no
XLOC_009972	ANG,RNASE4	angiogenin, ribonuclease, RNase A family, 5	chr14:20684176-20707120			OK	2.97369	5.20301	0.807092	1.85438	0.002	0.0453337	yes		OK	3.85166	6.27211	0.703469	1.72758	0.00295	0.0600296	no
XLOC_005689	CAPN5	calpain 5	chr11:77066931-77126152			OK	0.891272	1.92231	1.1089	2.91188	5e-05	0.00254119	yes		OK	0.702951	1.16252	0.725754	1.75954	0.00245	0.0526346	no
XLOC_004889	FGFR2	fibroblast growth factor receptor 2	chr10:121478329-121598458			OK	0.732	1.37048	0.904765	1.7964	0.00015	0.00645487	yes		OK	0.711715	1.18773	0.738836	1.4746	0.0024	0.0518628	no
XLOC_013956	YPEL3	yippee like 3	chr16:30092313-30104116			OK	9.49031	17.2491	0.861997	2.34747	5e-05	0.00254119	yes		OK	11.3023	18.887	0.740774	1.61931	0.00765	0.114216	no
XLOC_005998	TMEM45B	transmembrane protein 45B	chr11:129815845-129860003			OK	2.96547	5.16551	0.800651	1.99404	0.0005	0.0166878	yes		OK	4.19505	7.05512	0.749984	1.82234	0.0026	0.0549246	no
XLOC_011803	DRAIC	downregulated RNA in cancer, inhibitor of cell invasion and migration	chr15:69463025-69571440			OK	0.169934	0.537834	1.66219	1.58025	0.00085	0.0247282	yes		NOTEST	0.229829	0.387979	0.755419	0	1	1	no
XLOC_013509	BCO1	beta-carotene oxygenase 1	chr16:81238688-81291142			OK	0.889718	1.64961	0.890708	1.89442	0.00115	0.0308708	yes		OK	0.653447	1.12257	0.780659	1.49289	0.00875	0.124542	no
XLOC_036814	MMP16	matrix metallopeptidase 16	chr8:88032008-88737134			OK	0.700165	1.39434	0.993812	1.75215	0.00225	0.049569	yes		OK	0.989192	1.71085	0.790394	1.38202	0.01665	0.189005	no
XLOC_018616	PGLYRP2	peptidoglycan recognition protein 2	chr19:15468644-15498956			OK	0.382943	1.21837	1.66975	2.80222	5e-05	0.00254119	yes		OK	0.325386	0.580539	0.835243	1.24623	0.02705	0.257424	no
XLOC_025711	ACPP	acid phosphatase, prostate	chr3:132317366-132368302			OK	2.55278	4.86154	0.929346	2.41551	5e-05	0.00254119	yes		OK	0.790422	1.41823	0.8434	1.55897	0.00615	0.0982031	no
XLOC_007366	LRRK2	leucine-rich repeat kinase 2	chr12:40186008-40369285			OK	0.329435	0.625178	0.924275	1.6389	0.0018	0.0422462	yes		OK	0.279997	0.513757	0.875674	1.37432	0.006	0.0965719	no
XLOC_009304	PCDH17	protocadherin 17	chr13:57631654-57729311			OK	0.344597	0.900412	1.38567	3.41777	5e-05	0.00254119	yes		NOTEST	0.183824	0.344315	0.905399	0	1	1	no
XLOC_015632	SNORD3B-1	small nucleolar RNA, C/D box 3B-1	chr17:19063919-19064136			OK	34.0614	5.70306	-2.57833	-3.32661	5e-05	0.00254119	yes		OK	4.23741	8.44848	0.995507	1.51393	0.08975	0.508214	no
XLOC_013075	SCNN1G	sodium channel epithelial 1 gamma subunit	chr16:23182718-23216879			OK	0.359655	0.85156	1.24349	2.4859	5e-05	0.00254119	yes		NOTEST	0.194426	0.388604	0.99908	0	1	1	no
XLOC_034939	TARP	TCR gamma alternate reading frame protein	chr7:38239579-38378637			OK	0.609082	1.84859	1.60172	2.1391	0.00165	0.039817	yes		OK	0.230251	0.88061	1.9353	1.91559	0.0029	0.0592539	no
