# Supplementary material for: BASP1 interacts with oestrogen receptor α and modifies the tamoxifen response
Source: Cell Death Dis. 2017 May 11;8(5):e2771–. doi: 10.1038/cddis.2017.179 (PMC5520704; doi:10.1038/cddis.2017.179)
Supplement: Supplementary Table 4 [file cddis2017179x5.xlsx]

## Sheet: Sheet1
gene_id	gene	Approved name	locus			status	siNEG-TAM	siNEG+TAM	log2(fold_change)	test_stat	p_value	q_value	significant		status	siBASP1-TAM	siBASP1+TAM	log2(fold_change)	test_stat	p_value	q_value	significant
XLOC_030262	LOC389332	uncharacterized LOC389332, nc	chr5:136191467-136193163			OK	0.312081	0.733476	1.23283	1.84718	0.004	0.0737325	no		OK	0.308572	1.10632	1.84209	2.85986	5e-05	0.00254119	yes
XLOC_009460	COL4A2	collagen type IV alpha 2	chr13:110148957-110513027			OK	1.37316	2.1007	0.613364	1.1226	0.0378	0.315959	no		OK	0.56975	1.50523	1.40158	2.14099	5e-05	0.00254119	yes
XLOC_017304	TPGS1	tubulin polyglutamylase complex subunit 1	chr19:489175-519654			OK	1.7602	2.80564	0.672588	1.22112	0.04245	0.339272	no		OK	1.72446	4.20342	1.28542	2.38934	0.0003	0.0111938	yes
XLOC_029998	GCNT4	glucosaminyl (N-acetyl) transferase 4, core 2	chr5:75025345-75030899			OK	0.254185	0.456896	0.845986	1.54801	0.00805	0.117884	no		OK	0.203583	0.479536	1.23602	2.28817	5e-05	0.00254119	yes
XLOC_022236	STAT4	signal transducer and activator of transcription 4	chr2:191021525-191151596			OK	0.330589	0.550429	0.735516	1.09347	0.0392	0.322447	no		OK	0.268897	0.609292	1.18008	1.59159	0.002	0.0453337	yes
XLOC_031224	NT5E	5'-nucleotidase ecto	chr6:85449583-85495791			OK	0.457555	0.796428	0.799599	1.58839	0.0065	0.102232	no		OK	0.400006	0.873413	1.12664	2.3001	0.00015	0.00645487	yes
XLOC_024451	APOBEC3A,APOBEC3A_B,APOBEC3B	apolipoprotein B mRNA editing enzyme catalytic polypeptide like 3A	chr22:38952740-38998220			OK	1.05777	1.50724	0.510877	0.914242	0.07565	0.464587	no		OK	0.615053	1.31462	1.09587	1.7108	0.0012	0.0317407	yes
XLOC_015215	MAP2K6	mitogen-activated protein kinase kinase 6	chr17:69414696-69543331			OK	1.08487	1.47039	0.438681	0.914692	0.10505	0.548943	no		OK	0.5736	1.21399	1.08164	1.97036	0.0009	0.0257324	yes
XLOC_019278	ZNF837	zinc finger protein 837	chr19:58367622-58381022			OK	1.05094	1.07186	0.0284372	0.05904	0.91495	0.99917	no		OK	0.886289	1.81594	1.03487	2.21529	0.00015	0.00645487	yes
XLOC_034944	AMPH	amphiphysin	chr7:38383695-38631567			NOTEST	0.279965	0.416405	0.57274	0	1	1	no		OK	0.38614	0.78268	1.0193	1.88092	0.00065	0.0203558	yes
XLOC_034215	GTF2IRD2B	GTF2I repeat domain containing 2B	chr7:75092555-75149817			OK	0.667113	1.07039	0.682133	1.27489	0.0134	0.164657	no		OK	0.663292	1.31896	0.991685	1.69791	0.0014	0.0354491	yes
XLOC_000267	GRHL3	grainyhead like transcription factor 3	chr1:24307555-24472983			OK	0.923613	1.49906	0.698699	0.767426	0.1616	0.666609	no		OK	1.89172	3.73113	0.979914	1.92119	0.0018	0.0422462	yes
XLOC_036852	TP53INP1	tumor protein p53 inducible nuclear protein 1	chr8:94813310-95116455			OK	13.4926	25.4098	0.913219	1.59483	0.00985	0.134768	no		OK	17.45	34.2561	0.973136	2.4123	5e-05	0.00254119	yes
XLOC_035946	FAM110B	family with sequence similarity 110 member B	chr8:57994508-58204279			OK	0.767036	1.22447	0.674794	1.32605	0.00995	0.135698	no		OK	0.85963	1.64967	0.940391	1.94174	0.0002	0.00812401	yes
XLOC_027117	C4orf48	chromosome 4 open reading frame 48	chr4:2041992-2043970			OK	17.529	17.0436	-0.0405178	-0.103202	0.86385	0.99917	no		OK	15.8019	29.473	0.899302	2.35875	5e-05	0.00254119	yes
XLOC_015157	C17orf82	chromosome 17 open reading frame 82	chr17:61411750-61413280			OK	5.71748	8.17479	0.515801	1.54303	0.00765	0.114216	no		OK	4.89248	9.02883	0.883973	2.60097	5e-05	0.00254119	yes
XLOC_035741	DMTN	dematin actin binding protein	chr8:22048994-22082527			OK	2.45223	3.084	0.330708	0.890339	0.099	0.533678	no		OK	1.88939	3.44191	0.865287	2.27361	5e-05	0.00254119	yes
XLOC_016703	CABLES1	Cdk5 and Abl enzyme substrate 1	chr18:23134563-23437961			OK	4.68414	6.84824	0.54795	1.59452	0.0055	0.0911548	no		OK	5.50104	9.8809	0.844939	2.54004	5e-05	0.00254119	yes
XLOC_027445	AMTN	amelotin	chr4:70518571-70532743			OK	4.12165	5.5564	0.430928	1.05366	0.06555	0.431038	no		OK	2.63428	4.72338	0.842411	1.91781	0.00165	0.039817	yes
XLOC_005587	ALDH3B1	aldehyde dehydrogenase 3 family member B1	chr11:68008546-68030461			OK	1.90328	2.8644	0.589749	1.54577	0.0071	0.108606	no		OK	2.0869	3.68495	0.820284	2.22053	0.0001	0.00461481	yes
XLOC_013494	NUDT7	nudix hydrolase 7	chr16:77722491-77743000			OK	7.23321	10.9025	0.591956	1.65758	0.00415	0.0758052	no		OK	6.71919	11.8397	0.81727	2.2211	0.0003	0.0111938	yes
XLOC_028808	SNHG18	small nucleolar RNA host gene 18	chr5:9546199-9550297			OK	2.23895	3.28895	0.554803	1.33233	0.0214	0.221889	no		OK	2.24146	3.86041	0.78432	1.90663	0.0012	0.0317407	yes
XLOC_039137	BEX4	brain expressed X-linked 4	chrX:103215091-103217200			OK	6.05592	9.24616	0.610508	1.78786	0.00245	0.0526346	no		OK	6.70744	11.4794	0.775218	2.33455	0.00015	0.00645487	yes
XLOC_019007	TMEM160	transmembrane protein 160	chr19:47045908-47048624			OK	9.13257	9.37593	0.0379412	0.0954917	0.87145	0.99917	no		OK	8.499	14.5427	0.774931	1.99816	0.00095	0.0268183	yes
XLOC_017940	BCL3,MIR8085	B-cell CLL/lymphoma 3	chr19:44747704-44760044			OK	7.9774	10.8992	0.450237	1.31623	0.01775	0.197162	no		OK	10.0308	17.0805	0.767918	2.4937	5e-05	0.00254119	yes
XLOC_009698	CAB39L	calcium binding protein 39 like	chr13:49308649-49444126			OK	7.41152	10.9339	0.560963	2.05512	0.00025	0.00970398	yes		OK	3.19748	5.43506	0.765364	2.49517	5e-05	0.00254119	yes
XLOC_016676	LDLRAD4	low density lipoprotein receptor class A domain containing 4	chr18:13217497-13652755			OK	3.4861	5.07377	0.541444	1.9317	0.00105	0.0288815	yes		OK	4.2675	7.2477	0.764133	2.77574	5e-05	0.00254119	yes
XLOC_023553	SIK1	salt inducible kinase 1	chr21:6111139-6123742			OK	1.21146	1.49871	0.306974	0.827776	0.15355	0.653204	no		OK	1.42022	2.41185	0.764028	2.21607	0.0001	0.00461481	yes
XLOC_016699	GATA6	GATA binding protein 6	chr18:22169436-22205229			OK	1.86113	2.62173	0.494339	1.43243	0.0122	0.155012	no		OK	2.12878	3.60692	0.76074	2.31029	5e-05	0.00254119	yes
XLOC_020661	TMEM37	transmembrane protein 37	chr2:119429900-119438520			OK	2.056	3.22789	0.65075	1.58889	0.0059	0.0957257	no		OK	1.81889	3.07846	0.759153	1.8096	0.00165	0.039817	yes
XLOC_003873	DDIT4	DNA damage inducible transcript 4	chr10:72273918-72276039			OK	51.8835	69.1194	0.413814	1.53761	0.00725	0.110145	no		OK	66.9712	113.177	0.756967	2.77648	5e-05	0.00254119	yes
XLOC_008874	TBX3	T-box 3	chr12:114670253-114684164			OK	1.09989	1.65144	0.586362	1.59029	0.00545	0.0906629	no		OK	1.65503	2.79009	0.753453	2.2843	0.00025	0.00970398	yes
XLOC_037724	OLFML2A	olfactomedin like 2A	chr9:124777157-124814891			OK	1.15454	1.63079	0.498249	1.42267	0.01365	0.16657	no		OK	1.14272	1.92116	0.749512	2.19258	0.00015	0.00645487	yes
XLOC_027593	NPNT	nephronectin	chr4:105552619-106022478			OK	11.5663	19.7972	0.775372	1.72635	0.00545	0.0906629	no		OK	13.2341	22.1462	0.742797	2.11869	0.00015	0.00645487	yes
XLOC_012294	FBN1	fibrillin 1	chr15:48408305-48645788			OK	1.01171	1.41098	0.479911	1.38334	0.0159	0.183563	no		OK	0.991822	1.65685	0.740289	2.02694	0.00065	0.0203558	yes
XLOC_029736	CTNND2	catenin delta 2	chr5:10971839-11904043			OK	3.85066	5.69425	0.564399	1.98621	0.0005	0.0166878	yes		OK	3.50218	5.84515	0.738988	2.59259	5e-05	0.00254119	yes
XLOC_039602	PCSK1N	proprotein convertase subtilisin/kexin type 1 inhibitor	chrX:48831091-48835638			OK	6.77562	6.99503	0.0459788	0.124882	0.833	0.99917	no		OK	6.94941	11.5194	0.729105	2.0777	0.00055	0.0178506	yes
XLOC_031239	PNRC1	proline rich nuclear receptor coactivator 1	chr6:89080709-89085160			OK	15.7943	21.3286	0.433384	1.62384	0.005	0.0856822	no		OK	17.3329	28.531	0.719018	2.74649	5e-05	0.00254119	yes
XLOC_024023	TMPRSS2	transmembrane protease, serine 2	chr21:41464550-41531116			OK	3.26919	4.85585	0.570791	1.7785	0.00205	0.0462322	yes		OK	4.16355	6.75419	0.697969	2.24538	5e-05	0.00254119	yes
XLOC_018353	ABHD17A	abhydrolase domain containing 17A	chr19:1876809-1885519			OK	5.36384	5.5536	0.050159	0.145422	0.8023	0.99917	no		OK	5.43287	8.74032	0.685971	1.98595	0.0007	0.0215162	yes
XLOC_017943	BCAM	basal cell adhesion molecule (Lutheran blood group)	chr19:44809058-44821421			OK	13.4315	20.0482	0.577846	2.16798	0.00025	0.00970398	yes		OK	14.9445	23.9296	0.679186	2.60238	5e-05	0.00254119	yes
XLOC_032303	ARHGAP18	Rho GTPase activating protein 18	chr6:129576131-129710225			OK	5.23511	6.73212	0.362842	1.26093	0.0296	0.271835	no		OK	3.60675	5.76207	0.67589	2.2594	0.00015	0.00645487	yes
XLOC_011721	CGNL1	cingulin-like 1	chr15:57375966-57550727			OK	0.731148	0.976716	0.417777	1.13854	0.0477	0.362893	no		OK	0.743606	1.18635	0.673919	1.84908	0.0015	0.037084	yes
XLOC_009559	SHISA2	shisa family member 2	chr13:26044596-26051060			OK	3.99094	3.75992	-0.0860282	-0.259339	0.64375	0.99917	no		OK	2.69316	4.28957	0.671529	1.93518	0.0008	0.0236634	yes
XLOC_024498	BIK	BCL2-interacting killer	chr22:43110747-43129712			OK	11.1747	16.254	0.540566	1.66425	0.0048	0.083504	no		OK	11.416	18.097	0.664694	2.05331	0.00045	0.0154384	yes
XLOC_023583	RNA45S5	RNA, 45S pre-ribosomal 5	chr21:8433221-8446572			OK	18.4602	17.582	-0.0703166	-0.292606	0.6012	0.993386	no		OK	21.8528	34.5873	0.662426	2.56225	5e-05	0.00254119	yes
XLOC_027138	ADRA2C	adrenoceptor alpha 2C	chr4:3766347-3768526			OK	10.1281	13.6175	0.427095	1.46947	0.0104	0.140078	no		OK	11.9006	18.7702	0.65741	2.36055	5e-05	0.00254119	yes
XLOC_017273	MBP	myelin basic protein	chr18:76974689-77133683			OK	3.35072	4.57734	0.450038	1.47642	0.0062	0.0987411	no		OK	2.7496	4.32912	0.654853	2.10687	0.0001	0.00461481	yes
XLOC_012533	CTSH	cathepsin H	chr15:78921057-78949574			OK	14.576	19.5799	0.425775	1.44338	0.01325	0.163311	no		OK	21.5102	33.7698	0.650714	2.39977	5e-05	0.00254119	yes
XLOC_027313	LIMCH1	LIM and calponin homology domains 1	chr4:41359606-41700044			OK	1.81447	2.67311	0.558968	1.7554	0.0014	0.0354491	yes		OK	1.83185	2.87177	0.648638	2.06534	0.00035	0.0126421	yes
XLOC_017175	CCDC68	coiled-coil domain containing 68	chr18:54901508-54959508			OK	1.87364	2.69076	0.522172	1.52	0.00835	0.120816	no		OK	1.43917	2.24666	0.64254	1.81261	0.00225	0.049569	yes
XLOC_006666	PGM2L1	phosphoglucomutase 2-like 1	chr11:74330311-74485742			OK	2.99233	4.31781	0.529029	1.90511	0.00115	0.0308708	yes		OK	2.74035	4.24664	0.63196	2.25122	0.0001	0.00461481	yes
XLOC_036478	HR	hair growth associated	chr8:22114418-22133384			OK	6.016	8.98567	0.578822	2.19063	0.00035	0.0126421	yes		OK	7.53352	11.6471	0.628577	2.42999	5e-05	0.00254119	yes
XLOC_017312	PALM	paralemmin	chr19:708952-748330			OK	3.06411	3.4699	0.179426	0.499971	0.3776	0.900426	no		OK	4.11882	6.35409	0.625453	1.96995	0.0008	0.0236634	yes
XLOC_038726	GYG2	glycogenin 2	chrX:2828821-2882820			OK	2.85004	4.01636	0.494903	1.50363	0.00935	0.130026	no		OK	2.7708	4.26526	0.622333	1.91686	0.0011	0.0299266	yes
XLOC_038000	CDKN2B	cyclin-dependent kinase inhibitor 2B (p15, inhibits CDK4)	chr9:21802542-22121097			OK	5.42201	6.90876	0.349599	1.05488	0.0677	0.43871	no		OK	4.76961	7.29704	0.61344	1.80526	0.00185	0.043003	yes
XLOC_026095	PRRT3	proline rich transmembrane protein 3	chr3:9945541-9954787			OK	6.02474	8.46548	0.490692	1.75501	0.0017	0.0405846	yes		OK	7.23073	11.0268	0.608799	2.2677	0.0001	0.00461481	yes
XLOC_014987	FZD2	frizzled class receptor 2	chr17:44557443-44561262			OK	1.96971	2.44659	0.31279	0.893541	0.11615	0.575348	no		OK	2.32737	3.52076	0.597186	1.81151	0.00175	0.041463	yes
XLOC_025880	GPR160	G protein-coupled receptor 160	chr3:170037946-170085403			OK	11.7261	15.2423	0.378354	1.29859	0.0246	0.242211	no		OK	11.6893	17.6099	0.591205	2.0195	0.0005	0.0166878	yes
XLOC_039465	ASB9	ankyrin repeat and SOCS box containing 9	chrX:15235287-15270467			OK	5.3317	7.76829	0.543	1.64274	0.0042	0.0765043	no		OK	6.25594	9.40067	0.587536	1.84871	0.0015	0.037084	yes
XLOC_006019	GLB1L2	galactosidase beta 1 like 2	chr11:134331873-134378341			OK	6.29037	4.3044	-0.547332	-1.81236	0.0017	0.0405846	yes		OK	7.35617	4.89869	-0.58656	-1.93474	0.0008	0.0236634	yes
XLOC_021356	E2F6	E2F transcription factor 6	chr2:11444374-11466177			OK	12.1857	8.43899	-0.530052	-1.92982	0.0009	0.0257324	yes		OK	11.026	7.33126	-0.588781	-2.11064	0.00035	0.0126421	yes
XLOC_000907	WDR3	WD repeat domain 3	chr1:117929719-118185225			OK	31.6058	21.244	-0.573134	-2.33403	0.00015	0.00645487	yes		OK	39.2319	26.075	-0.589358	-2.43256	0.0001	0.00461481	yes
XLOC_031485	RPS18P9	ribosomal protein S18 pseudogene 9	chr6:149593615-149594584			OK	25.67	24.614	-0.0606076	-0.210572	0.7146	0.99917	no		OK	35.2077	23.3741	-0.590982	-2.08444	0.0004	0.0140938	yes
XLOC_001705	EXO1	exonuclease 1	chr1:241847966-241895148			OK	15.7723	12.9615	-0.283163	-1.0884	0.0581	0.40528	no		OK	14.962	9.93102	-0.59129	-2.2438	5e-05	0.00254119	yes
XLOC_026906	MAP6D1	MAP6 domain containing 1	chr3:183815875-183825605			OK	5.40518	4.05449	-0.414822	-1.23725	0.0291	0.269432	no		OK	7.53822	5.00315	-0.591387	-1.83673	0.0015	0.037084	yes
XLOC_006492	SNHG1,SNORD25,SNORD27,SNORD28,SNORD31	small nucleolar RNA host gene 1	chr11:62851987-62855888			OK	137.378	101.167	-0.441406	-1.74307	0.00245	0.0526346	no		OK	148.091	97.7587	-0.599183	-2.34868	5e-05	0.00254119	yes
XLOC_039207	SLC6A14	solute carrier family 6 (amino acid transporter), member 14	chrX:116436578-116461458			OK	51.0761	41.7358	-0.291363	-1.23869	0.03155	0.282729	no		OK	38.5576	25.3755	-0.603579	-2.49189	5e-05	0.00254119	yes
XLOC_022350	IGFBP5	insulin like growth factor binding protein 5	chr2:216672104-216994079			OK	16.5667	11.374	-0.542545	-2.05113	0.00025	0.00970398	yes		OK	14.0022	9.19638	-0.606513	-2.31978	0.0002	0.00812401	yes
XLOC_031108	C6orf141	chromosome 6 open reading frame 141	chr6:49550399-49561907			OK	31.8972	27.9371	-0.191247	-0.61132	0.28685	0.825299	no		OK	28.0502	18.4178	-0.606913	-1.78739	0.0017	0.0405846	yes
XLOC_030805	HIST1H2BE	histone cluster 1, H2be	chr6:26183795-26184230			OK	251.398	197.814	-0.345834	-1.35335	0.02075	0.217598	no		OK	238.36	156.367	-0.608202	-2.37162	0.0001	0.00461481	yes
XLOC_020009	RPS7	ribosomal protein S7	chr2:3575262-3580919			OK	115.202	98.2268	-0.22998	-0.877033	0.1298	0.606229	no		OK	164.716	107.228	-0.619302	-2.27738	0.00015	0.00645487	yes
XLOC_039178	TMEM164	transmembrane protein 164	chrX:110002630-110182734			OK	26.4238	18.9439	-0.480101	-1.86801	0.0011	0.0299266	yes		OK	21.7657	14.0374	-0.632783	-2.41142	5e-05	0.00254119	yes
XLOC_002321	ORC1	origin recognition complex subunit 1	chr1:52372828-52404471			OK	8.88823	7.20146	-0.303608	-1.09221	0.0582	0.405577	no		OK	9.25495	5.94055	-0.639629	-2.26819	0.00015	0.00645487	yes
XLOC_008880	MED13L	mediator complex subunit 13-like	chr12:115953871-116277338			OK	31.1142	23.8522	-0.383451	-1.05125	0.0255	0.247962	no		OK	35.5583	22.7495	-0.644356	-1.90418	5e-05	0.00254119	yes
XLOC_003740	RET	ret proto-oncogene	chr10:43077068-43130351			OK	32.9186	25.2329	-0.383596	-1.54276	0.0065	0.102232	no		OK	37.5535	24.0248	-0.644426	-2.62365	5e-05	0.00254119	yes
XLOC_026801	PA2G4P4	proliferation-associated 2G4 pseudogene 4	chr3:156747342-156817062			OK	20.1346	15.7659	-0.352869	-1.35065	0.01825	0.200639	no		OK	26.3839	16.2739	-0.697098	-2.64811	5e-05	0.00254119	yes
XLOC_030761	CAP2	CAP, adenylate cyclase-associated protein, 2 (yeast)	chr6:17393504-17557792			OK	10.7585	7.4738	-0.525569	-1.87039	0.00125	0.0326959	yes		OK	10.498	6.46306	-0.699827	-2.46913	5e-05	0.00254119	yes
XLOC_001612	C1orf95	chromosome 1 open reading frame 95	chr1:226548799-226609214			NOTEST	0.427259	0.226724	-0.914175	0	1	1	no		OK	0.762828	0.465645	-0.712125	-1.78926	0.00205	0.0462322	yes
XLOC_028073	RPL9	ribosomal protein L9	chr4:39454123-39458948			OK	7.69263	5.42442	-0.504007	-1.28435	0.0232	0.233166	no		OK	8.43366	5.08543	-0.72979	-1.84996	0.00105	0.0288815	yes
XLOC_021997	LOC401010	NOC2-like nucleolar associated transcriptional repressor pseudogene	chr2:131442160-131444894			OK	2.55032	2.00869	-0.344419	-0.925225	0.11165	0.565042	no		OK	3.3599	2.0063	-0.743883	-2.03818	0.0006	0.0191869	yes
XLOC_035987	SULF1	sulfatase 1	chr8:69466623-69660915			OK	7.98277	5.62495	-0.505049	-1.86009	0.0014	0.0354491	yes		OK	4.29434	2.55346	-0.749986	-2.36223	5e-05	0.00254119	yes
XLOC_039401	DKC1,SNORA36A,SNORA56	dyskeratosis congenita 1, dyskerin	chrX:154762741-154777689			OK	60.86	50.2041	-0.27769	-1.19171	0.043	0.341702	no		OK	92.0935	53.0824	-0.794865	-3.4343	5e-05	0.00254119	yes
XLOC_039866	KLHL13	kelch like family member 13	chrX:117897812-118117340			OK	1.81817	1.24377	-0.547768	-1.38037	0.0165	0.188057	no		OK	1.7463	1.00337	-0.799457	-1.95685	0.0007	0.0215162	yes
XLOC_029455	KIF4B	kinesin family member 4B	chr5:155013699-155018125			OK	1.12317	0.913722	-0.297747	-0.74655	0.1965	0.7183	no		OK	1.326	0.757346	-0.808058	-1.97312	0.0008	0.0236634	yes
XLOC_025552	PDCL3P4	phosducin-like 3 pseudogene 4	chr3:101712433-101713416			OK	3.29496	3.33122	0.01579	0.0352563	0.95395	0.99917	no		OK	5.98811	3.4131	-0.811019	-1.9026	0.0011	0.0299266	yes
XLOC_001460	ADORA1	adenosine A1 receptor	chr1:203090653-203167405			OK	2.01827	1.23066	-0.713692	-1.67588	0.0031	0.0621275	no		OK	3.05105	1.73807	-0.81182	-2.09014	0.0002	0.00812401	yes
XLOC_009163	ATP5EP2	ATP synthase, H+ transporting, mitochondrial F1 complex, epsilon subunit pseudogene 2	chr13:27945205-27945573			OK	121.715	121.25	-0.00552326	-0.0196803	0.97175	0.99917	no		OK	201.703	114.822	-0.81284	-2.90044	5e-05	0.00254119	yes
XLOC_000883	OLFML3	olfactomedin like 3	chr1:113979390-113982254			OK	2.66682	1.91088	-0.480886	-1.16515	0.0444	0.347518	no		OK	5.52381	3.1118	-0.827913	-2.3001	5e-05	0.00254119	yes
XLOC_000792	LOC102606465	uncharacterized LOC102606465, ncRNA	chr1:101025845-101087379			OK	2.59101	2.28809	-0.179374	-0.409832	0.47295	0.95339	no		OK	2.62892	1.47836	-0.830471	-1.7649	0.00225	0.049569	yes
XLOC_010066	DHRS2	dehydrogenase/reductase (SDR family) member 2	chr14:23630114-23645639			OK	9.05281	6.64713	-0.445634	-1.31594	0.02015	0.213845	no		OK	6.60559	3.63816	-0.860478	-2.36672	5e-05	0.00254119	yes
XLOC_025247	XYLB	xylulokinase homolog (H. influenzae)	chr3:38346759-38421348			OK	2.2647	1.58981	-0.510467	-1.16725	0.04405	0.346506	no		OK	2.91374	1.60288	-0.862211	-1.89595	0.00175	0.041463	yes
XLOC_006558	FOSL1	FOS like antigen 1	chr11:65892135-65900526			OK	1.92671	1.07033	-0.848081	-1.67545	0.0034	0.0660173	no		OK	3.15906	1.72955	-0.869103	-1.98882	0.0006	0.0191869	yes
XLOC_012822	PDIA2	protein disulfide isomerase family A member 2	chr16:283117-287215			OK	1.20781	0.741292	-0.704281	-1.31891	0.0206	0.216587	no		OK	1.98193	1.07961	-0.876396	-1.86097	0.00165	0.039817	yes
XLOC_026518	RPL24	ribosomal protein L24	chr3:101681089-101686719			OK	137.313	121.386	-0.177864	-0.615164	0.2882	0.826714	no		OK	244.743	128.689	-0.927378	-3.02115	5e-05	0.00254119	yes
XLOC_000944	RNVU1-15	RNA, variant U1 small nuclear 15	chr1:144412575-144412740			OK	181.18	142.064	-0.350879	-0.774897	0.1771	0.690878	no		OK	264.247	134.191	-0.977604	-2.319	0.0006	0.0191869	yes
XLOC_030981	RPS18	ribosomal protein S18	chr6:33272074-33276510			OK	111.644	105.501	-0.0816398	-0.313106	0.58555	0.990101	no		OK	196.438	97.8767	-1.00504	-3.79692	5e-05	0.00254119	yes
XLOC_029300	LOC101927934	uncharacterized LOC101927934, ncRNA	chr5:134506551-134509230			OK	2.98686	1.87406	-0.672459	-1.42483	0.0155	0.180519	no		OK	2.12753	1.04205	-1.02975	-1.90507	0.00185	0.043003	yes
XLOC_031929	PANDAR	promoter of CDKN1A antisense DNA damage activated RNA	chr6:36673620-36675126			OK	0.896618	0.833395	-0.105493	-0.186758	0.74635	0.99917	no		OK	1.77992	0.871501	-1.03024	-1.89419	0.00145	0.0362389	yes
XLOC_000199	PADI3	peptidyl arginine deiminase, type III	chr1:17249097-17284232			OK	0.946218	0.697771	-0.439419	-0.944659	0.097	0.528781	no		OK	1.01454	0.495367	-1.03426	-2.15059	0.00035	0.0126421	yes
XLOC_037547	ANKRD19P	ankyrin repeat domain 19, pseudogene	chr9:92809610-92838457			OK	0.481689	0.522836	0.118259	0.208363	0.72575	0.99917	no		OK	1.16621	0.566079	-1.04275	-1.98889	0.0009	0.0257324	yes
XLOC_008290	PTHLH	parathyroid hormone-like hormone	chr12:27958083-27972705			OK	1.41172	0.815314	-0.792027	-1.32914	0.01655	0.188425	no		OK	1.41728	0.6708	-1.07917	-1.73063	0.00135	0.0345964	yes
XLOC_002683	RNVU1-19	RNA, variant U1 small nuclear 19	chr1:120850818-120850985			OK	160.694	136.01	-0.2406	-0.526451	0.3574	0.886717	no		OK	217.697	101.452	-1.10153	-2.42011	0.00015	0.00645487	yes
XLOC_009911	LOC101928841	collagen alpha-1(II) chain-like	chr13:113399609-113414393			OK	0.558283	0.342155	-0.706346	-1.71838	0.00375	0.070504	no		OK	0.513677	0.228918	-1.16603	-2.67789	5e-05	0.00254119	yes
XLOC_014497	SMTNL2	smoothelin-like 2	chr17:4583980-4608319			OK	1.08083	0.756599	-0.514537	-1.01258	0.08195	0.485074	no		OK	0.946181	0.417954	-1.17877	-2.03685	0.00145	0.0362389	yes
XLOC_007280	SKP1P2	S-phase kinase-associated protein 1 pseudogene 2	chr12:16988746-16990628			OK	1.95223	1.83909	-0.0861348	-0.201612	0.7288	0.99917	no		OK	4.35972	1.8882	-1.20722	-2.90009	5e-05	0.00254119	yes
XLOC_037339	ATP8B5P	ATPase phospholipid transporting 8B5, pseudogene	chr9:35406754-35483029			NOTEST	0.251567	0.204144	-0.301357	0	1	1	no		OK	0.711141	0.303735	-1.22732	-2.04891	0.0008	0.0236634	yes
XLOC_024496	RNU12	RNA, U12 small nuclear	chr22:42615244-42615393			OK	89.8184	76.9756	-0.222609	-0.341835	0.5483	0.980631	no		OK	167.991	70.5794	-1.25107	-2.07346	0.0015	0.037084	yes
XLOC_007797	ASCL1	achaete-scute family bHLH transcription factor 1	chr12:102836884-102960516			OK	16.4578	13.1027	-0.328904	-1.2057	0.03495	0.300705	no		OK	9.35382	3.92729	-1.25202	-3.93957	5e-05	0.00254119	yes
XLOC_000338	RNU11	RNA, U11 small nuclear	chr1:28648599-28648734			OK	216.114	218.988	0.0190576	0.0327439	0.96885	0.99917	no		OK	345.973	142.404	-1.28066	-2.20203	0.00055	0.0178506	yes
XLOC_002734	RNVU1-6	RNA, variant U1 small nuclear 6	chr1:146052080-146052244			OK	243.118	200.253	-0.27983	-0.656227	0.25585	0.792665	no		OK	366.835	148.001	-1.30952	-3.13635	5e-05	0.00254119	yes
XLOC_034957	INHBA	inhibin beta A	chr7:41667167-41779378			NOTEST	0.235431	0.195861	-0.265476	0	1	1	no		OK	0.457234	0.180705	-1.33929	-1.91679	0.001	0.0278313	yes
XLOC_007222	CLEC2D	C-type lectin domain family 2 member D	chr12:9664968-9699555			OK	3.75249	3.14514	-0.254725	-0.860537	0.13245	0.611797	no		OK	7.74883	2.99758	-1.37018	-4.40858	5e-05	0.00254119	yes
XLOC_028885	NPR3	natriuretic peptide receptor 3	chr5:32689069-32791724			NOTEST	0.274126	0.215344	-0.348199	0	1	1	no		OK	0.538799	0.197166	-1.45033	-2.36177	5e-05	0.00254119	yes
XLOC_000953	RNVU1-14	RNA, variant U1 small nuclear 14	chr1:145281115-145281279			OK	364.25	360.364	-0.0154741	-0.0414264	0.9414	0.99917	no		OK	704.455	248.427	-1.50369	-4.22809	5e-05	0.00254119	yes
XLOC_033942	RPL23P8	ribosomal protein L23 pseudogene 8	chr7:20827297-20827820			OK	16.4343	13.9565	-0.235776	-0.620079	0.2846	0.822706	no		OK	38.5807	12.8861	-1.58206	-4.15349	5e-05	0.00254119	yes
XLOC_010926	C14orf39	chromosome 14 open reading frame 39	chr14:60396468-60554916			OK	1.04772	1.0005	-0.0665283	-0.133848	0.80605	0.99917	no		OK	3.50305	0.934703	-1.90603	-4.04847	5e-05	0.00254119	yes
XLOC_008310	H3F3C	H3 histone, family 3C	chr12:31791184-31792241			OK	8.46908	8.04426	-0.0742464	-0.210862	0.71225	0.99917	no		OK	24.8818	6.54586	-1.92644	-5.29609	5e-05	0.00254119	yes
XLOC_006736	ME3	malic enzyme 3, NADP(+)-dependent, mitochondrial	chr11:86431589-86672636			OK	0.496077	0.285307	-0.798047	-1.06212	0.0338	0.294518	no		OK	0.484016	0.105908	-2.19225	-1.69993	0.0003	0.0111938	yes
XLOC_025854	LOC101243545	Uncharacterized LOC101243545, RNA gene	chr3:161426426-161448242			OK	0.890693	0.772229	-0.2059	-0.371769	0.52185	0.972827	no		OK	4.43532	0.667122	-2.73302	-5.31606	5e-05	0.00254119	yes
XLOC_026925	IGF2BP2	insulin like growth factor 2 mRNA binding protein 2	chr3:185643738-185825039			OK	1.03649	1.06238	0.0355948	0.0522604	0.9054	0.99917	no		OK	8.29657	1.20467	-2.78387	-5.59496	5e-05	0.00254119	yes
XLOC_001006	HIST2H4B	histone cluster 2, H4b	chr1:149832656-149841193			NOTEST	0.212989	0.432368	1.02148	0	1	1	no		OK	0.626755	0.0655477	-3.25729	-0.883351	0.00175	0.041463	yes
XLOC_016135	NACA2	nascent polypeptide-associated complex alpha subunit 2	chr17:61590432-61591202			NOTEST	0.391343	0.259566	-0.592333	0	1	1	no		OK	2.71073	0.260557	-3.37901	-3.59625	0.0002	0.00812401	yes
XLOC_024824	ANKRD54,MIR658	ankyrin repeat domain 54	chr22:37668025-38041915			OK	10.3103	9.81213	-0.0714464	-0.0538203	0.92545	0.99917	no		OK	3404.97	10.8963	-8.28766	-8.97523	5e-05	0.00254119	yes
